# Supplementary material for: ﻿On four new species of the orb-weaver spider genus Araneus Clerck, 1757 (Araneae, Araneidae) from southern China
Source: Zookeys. 2023 May 9;1160:169–90. doi: 10.3897/zookeys.1160.101594 (PMC10189537; doi:10.3897/zookeys.1160.101594)
Supplement: XML Treatment for Araneus [file zookeys.1160.101594-treatment1.xml]

<!DOCTYPE tp:taxon-treatment
  PUBLIC "-//TaxonX//DTD Taxonomic Treatment Publishing DTD v0 20100105//EN" "tax-treatment-NSO.dtd">
<tp:taxon-treatment xmlns:tp="http://www.plazi.org/taxpub"><tp:treatment-meta><kwd-group><label>Taxon classification</label><kwd>
                <named-content content-type="kingdom">Animalia</named-content>
              </kwd><kwd>
                <named-content content-type="order">Araneae</named-content>
              </kwd><kwd>
                <named-content content-type="family">Araneidae</named-content>
              </kwd></kwd-group><mixed-citation publication-type="journal"><person-group><name><surname>Wu</surname><given-names>Yibei</given-names></name><name><surname>Wang</surname><given-names>Cheng</given-names></name><name><surname>Wu</surname><given-names>Nanfei</given-names></name><name><surname>Zhang</surname><given-names>Mengfei</given-names></name><name><surname>Mi</surname><given-names>Xiaoqi</given-names></name></person-group><article-title>﻿On four new species of the orb-weaver spider genus <italic><tp:taxon-name><tp:taxon-name-part taxon-name-part-type="genus" reg="Araneus">Araneus</tp:taxon-name-part></tp:taxon-name></italic> Clerck, 1757 (<tp:taxon-name><tp:taxon-name-part taxon-name-part-type="order">Araneae</tp:taxon-name-part></tp:taxon-name>, <tp:taxon-name><tp:taxon-name-part taxon-name-part-type="family">Araneidae</tp:taxon-name-part></tp:taxon-name>) from southern China</article-title><source>Zookeys</source><day>09</day><month>05</month><year>2023</year><volume>1160</volume><fpage>169</fpage><lpage>190</lpage><pub-id pub-id-type="doi">10.3897/zookeys.1160.101594</pub-id></mixed-citation></tp:treatment-meta><tp:nomenclature><label>﻿Genus</label><tp:taxon-name>
              <object-id xmlns:xlink="http://www.w3.org/1999/xlink" content-type="arpha" xlink:type="simple">C4565E0F-A6D0-58D4-B650-71402D95D4FC</object-id>
              <tp:taxon-name-part taxon-name-part-type="genus" reg="Araneus">Araneus</tp:taxon-name-part>
            </tp:taxon-name><tp:taxon-authority>Clerck, 1757</tp:taxon-authority><tp:nomenclature-citation-list><tp:nomenclature-citation><tp:taxon-name>
                  <tp:taxon-name-part taxon-name-part-type="genus" reg="Araneus">Araneus</tp:taxon-name-part>
                </tp:taxon-name><comment>Clerck, 1757: 22.</comment></tp:nomenclature-citation></tp:nomenclature-citation-list></tp:nomenclature><tp:treatment-sec sec-type="type species" id="SECID0EUDAG"><title>Type species.</title><p><italic><tp:taxon-name><tp:taxon-name-part taxon-name-part-type="genus" reg="Araneus">Araneus</tp:taxon-name-part><tp:taxon-name-part taxon-name-part-type="species" reg="angulatus">angulatus</tp:taxon-name-part></tp:taxon-name></italic> Clerck, 1757.</p></tp:treatment-sec><tp:treatment-sec sec-type="comments" id="SECID0EFEAG"><title>Comments.</title><p>Although the four new species are different from the generotype <italic><tp:taxon-name><tp:taxon-name-part taxon-name-part-type="genus" reg="Araneus">A.</tp:taxon-name-part><tp:taxon-name-part taxon-name-part-type="species" reg="angulatus">angulatus</tp:taxon-name-part></tp:taxon-name></italic> in thier smaller body size and having the abdomen lacking a pair of anterolateral humps, the epigynal base not elongated, and a shorter scape which does not extend far beyond the epigastric furrow, we provisionally place them in this genus because they share a very similar habitus and copulatory organs with other <italic><tp:taxon-name><tp:taxon-name-part taxon-name-part-type="genus" reg="Araneus">Araneus</tp:taxon-name-part></tp:taxon-name></italic> species. There is no doubt that their generic position needs confirmation, but it is not discussed here due to limited evidence.</p></tp:treatment-sec></tp:taxon-treatment>
