# Supplementary material for: ﻿On four new species of the orb-weaver spider genus Araneus Clerck, 1757 (Araneae, Araneidae) from southern China
Source: Zookeys. 2023 May 9;1160:169–90. doi: 10.3897/zookeys.1160.101594 (PMC10189537; doi:10.3897/zookeys.1160.101594)
Supplement: XML Treatment for Araneus fenzhi [file zookeys.1160.101594-treatment2.xml]

<!DOCTYPE tp:taxon-treatment
  PUBLIC "-//TaxonX//DTD Taxonomic Treatment Publishing DTD v0 20100105//EN" "tax-treatment-NSO.dtd">
<tp:taxon-treatment xmlns:tp="http://www.plazi.org/taxpub"><tp:treatment-meta><kwd-group><label>Taxon classification</label><kwd>
                <named-content content-type="kingdom">Animalia</named-content>
              </kwd><kwd>
                <named-content content-type="order">Araneae</named-content>
              </kwd><kwd>
                <named-content content-type="family">Araneidae</named-content>
              </kwd></kwd-group><mixed-citation publication-type="journal"><person-group><name><surname>Wu</surname><given-names>Yibei</given-names></name><name><surname>Wang</surname><given-names>Cheng</given-names></name><name><surname>Wu</surname><given-names>Nanfei</given-names></name><name><surname>Zhang</surname><given-names>Mengfei</given-names></name><name><surname>Mi</surname><given-names>Xiaoqi</given-names></name></person-group><article-title>﻿On four new species of the orb-weaver spider genus <italic><tp:taxon-name><tp:taxon-name-part taxon-name-part-type="genus" reg="Araneus">Araneus</tp:taxon-name-part></tp:taxon-name></italic> Clerck, 1757 (<tp:taxon-name><tp:taxon-name-part taxon-name-part-type="order">Araneae</tp:taxon-name-part></tp:taxon-name>, <tp:taxon-name><tp:taxon-name-part taxon-name-part-type="family">Araneidae</tp:taxon-name-part></tp:taxon-name>) from southern China</article-title><source>Zookeys</source><day>09</day><month>05</month><year>2023</year><volume>1160</volume><fpage>169</fpage><lpage>190</lpage><pub-id pub-id-type="doi">10.3897/zookeys.1160.101594</pub-id></mixed-citation></tp:treatment-meta><tp:nomenclature><label>﻿</label><tp:taxon-name>
              <object-id xmlns:xlink="http://www.w3.org/1999/xlink" content-type="arpha" xlink:type="simple">FCB0D573-1845-5EBB-8FBE-D8AC488E1324</object-id>
              <tp:taxon-name-part taxon-name-part-type="genus" reg="Araneus">Araneus</tp:taxon-name-part>
              <tp:taxon-name-part taxon-name-part-type="species" reg="fenzhi">fenzhi</tp:taxon-name-part>
              <object-id xmlns:xlink="http://www.w3.org/1999/xlink" content-type="zoobank" xlink:type="simple">https://zoobank.org/4F58C4BE-5F33-44A6-BD75-3233B75D7E48</object-id>
            </tp:taxon-name><tp:taxon-authority>Mi &amp; Wang</tp:taxon-authority><tp:taxon-status xmlns:xlink="http://www.w3.org/1999/xlink" xlink:type="simple">sp. nov.</tp:taxon-status><xref ref-type="fig" rid="F1">Figs 1</xref><xref ref-type="fig" rid="F2">, 2</xref><xref ref-type="fig" rid="F9">, 9A–D</xref><xref ref-type="fig" rid="F10">, 10</xref></tp:nomenclature><tp:treatment-sec sec-type="type material" id="SECID0EXGAG"><title>Type material.</title><p><bold><italic>Holotype</italic></bold> ♂ (<abbrev xmlns:xlink="http://www.w3.org/1999/xlink" xlink:title="Museum of Tongren University" id="ABBRID0ECHAG" xlink:type="simple">TRU</abbrev>-<tp:taxon-name><tp:taxon-name-part taxon-name-part-type="family">Araneidae</tp:taxon-name-part></tp:taxon-name>-136), China: Hunan Province, Shaoyang City, Suining County, Zhaishi Township, Huangsang National Nature Reserve (<named-content xmlns:xlink="http://www.w3.org/1999/xlink" content-type="dwc:verbatimCoordinates" xlink:type="simple"><named-content content-type="geo-json" specific-use="{&#34;type&#34;:&#34;Point&#34;,&#34;coordinates&#34;:[110.159333,26.391833]}" id="NCID0EOHAG" xlink:type="simple">26°23.51'N, 110°9.56'E</named-content></named-content>, ca 1620 m), 11.VII.2022, X.Q. Mi &amp; C. Wang leg. <bold><italic>Paratypes</italic></bold>: 1♂2♀ (<abbrev xmlns:xlink="http://www.w3.org/1999/xlink" xlink:title="Museum of Tongren University" id="ABBRID0EWHAG" xlink:type="simple">TRU</abbrev>-<tp:taxon-name><tp:taxon-name-part taxon-name-part-type="family">Araneidae</tp:taxon-name-part></tp:taxon-name>-137–139), same data as for holotype; 2♂4♀ (<abbrev xmlns:xlink="http://www.w3.org/1999/xlink" xlink:title="Museum of Tongren University" id="ABBRID0E6HAG" xlink:type="simple">TRU</abbrev>-<tp:taxon-name><tp:taxon-name-part taxon-name-part-type="family">Araneidae</tp:taxon-name-part></tp:taxon-name>-140–145), Guizhou Province, Qiandongnan Miao and Dong Autonomous Prefecture, Leishan County, Danjiang Township, Leigongshan National Nature Reserve (<named-content xmlns:xlink="http://www.w3.org/1999/xlink" content-type="dwc:verbatimCoordinates" xlink:type="simple"><named-content content-type="geo-json" specific-use="{&#34;type&#34;:&#34;Point&#34;,&#34;coordinates&#34;:[108.201333,26.383167]}" id="NCID0ELIAG" xlink:type="simple">26°22.99'N, 108°12.08'E</named-content></named-content>, ca 1990 m), 20.VII.2017, C. Wang et al. leg.; 1♂ (<abbrev xmlns:xlink="http://www.w3.org/1999/xlink" xlink:title="Museum of Tongren University" id="ABBRID0EQIAG" xlink:type="simple">TRU</abbrev>-<tp:taxon-name><tp:taxon-name-part taxon-name-part-type="family">Araneidae</tp:taxon-name-part></tp:taxon-name>-146), Jiangxi Province, Ji’an City, Anfu County, Taishan Township, Wugongshan (<named-content xmlns:xlink="http://www.w3.org/1999/xlink" content-type="dwc:verbatimCoordinates" xlink:type="simple"><named-content content-type="geo-json" specific-use="{&#34;type&#34;:&#34;Point&#34;,&#34;coordinates&#34;:[114.168000,27.458333]}" id="NCID0E3IAG" xlink:type="simple">27°27.50'N, 114°10.08'E</named-content></named-content>, ca 1270 m), 23.VI.2022, Z.G. Huang et al. leg.</p></tp:treatment-sec><tp:treatment-sec sec-type="etymology" id="SECID0EBJAG"><title>Etymology.</title><p>The specific name is derived from the Chinese pinyin “fenzhi”, meaning branched, referring to the threadlike branch of the embolus.</p></tp:treatment-sec><tp:treatment-sec sec-type="diagnosis" id="SECID0EGJAG"><title>Diagnosis.</title><p>The new species resembles <italic><tp:taxon-name><tp:taxon-name-part taxon-name-part-type="genus" reg="Araneus">A.</tp:taxon-name-part><tp:taxon-name-part taxon-name-part-type="species" reg="albabdominalis">albabdominalis</tp:taxon-name-part></tp:taxon-name></italic> Zhu, Zhang, Zhang &amp; Chen, 2005 in having pale green coloration in life and a similar shape of the median apophysis and conductor, but it can be distinguished as follows: 1) epigyne scape not twisted into an S-shape vs S-shaped (<xref ref-type="bibr" rid="B23">Zhu et al. 2005</xref>: fig. 3B); 2) copulatory openings wedge-shaped in ventral view vs round (<xref ref-type="bibr" rid="B23">Zhu et al. 2005</xref>: fig. 3B); 3) embolus of male pedipalp U-shaped in prolateral view vs straight (<xref ref-type="bibr" rid="B23">Zhu et al. 2005</xref>: fig. 3D); 4) the branch on the embolus is threadlike vs lamellar (<xref ref-type="bibr" rid="B23">Zhu et al. 2005</xref>: fig. 3D); and 5) carapace unicolor vs with a pair of lateral longitudinal patches (<xref ref-type="bibr" rid="B23">Zhu et al. 2005</xref>: fig. 3A).</p></tp:treatment-sec><tp:treatment-sec sec-type="description" id="SECID0ELKAG"><title>Description.</title><p><bold>Male</bold> (holotype, Figs <xref ref-type="fig" rid="F1">1I, J</xref>, <xref ref-type="fig" rid="F2">2B–D</xref>, <xref ref-type="fig" rid="F9">9A–D</xref>; paratype <abbrev xmlns:xlink="http://www.w3.org/1999/xlink" xlink:title="Museum of Tongren University" id="ABBRID0E6KAG" xlink:type="simple">TRU</abbrev>-<tp:taxon-name><tp:taxon-name-part taxon-name-part-type="family">Araneidae</tp:taxon-name-part></tp:taxon-name>-138, Fig. <xref ref-type="fig" rid="F2">2A, E</xref>). Total length 3.35. Carapace 1.75 long, 1.20 wide. Abdomen 2.10 long, 1.65 wide. Clypeus 0.10 high. Eye sizes and interdistances: <abbrev xmlns:xlink="http://www.w3.org/1999/xlink" xlink:title="anterior median eye" id="ABBRID0EMLAG" xlink:type="simple">AME</abbrev> 0.10, <abbrev xmlns:xlink="http://www.w3.org/1999/xlink" xlink:title="anterior lateral eye" id="ABBRID0EQLAG" xlink:type="simple">ALE</abbrev> 0.06, <abbrev xmlns:xlink="http://www.w3.org/1999/xlink" xlink:title="posterior median eye" id="ABBRID0EULAG" xlink:type="simple">PME</abbrev> 0.11, <abbrev xmlns:xlink="http://www.w3.org/1999/xlink" xlink:title="posterior lateral eye" id="ABBRID0EYLAG" xlink:type="simple">PLE</abbrev> 0.06, <abbrev xmlns:xlink="http://www.w3.org/1999/xlink" xlink:title="anterior median eye" id="ABBRID0E3LAG" xlink:type="simple">AME</abbrev>–<abbrev xmlns:xlink="http://www.w3.org/1999/xlink" xlink:title="anterior median eye" id="ABBRID0EAMAG" xlink:type="simple">AME</abbrev> 0.15, <abbrev xmlns:xlink="http://www.w3.org/1999/xlink" xlink:title="anterior median eye" id="ABBRID0EEMAG" xlink:type="simple">AME</abbrev>–<abbrev xmlns:xlink="http://www.w3.org/1999/xlink" xlink:title="anterior lateral eye" id="ABBRID0EIMAG" xlink:type="simple">ALE</abbrev> 0.15, <abbrev xmlns:xlink="http://www.w3.org/1999/xlink" xlink:title="posterior median eye" id="ABBRID0EMMAG" xlink:type="simple">PME</abbrev>–<abbrev xmlns:xlink="http://www.w3.org/1999/xlink" xlink:title="posterior median eye" id="ABBRID0EQMAG" xlink:type="simple">PME</abbrev> 0.13, <abbrev xmlns:xlink="http://www.w3.org/1999/xlink" xlink:title="posterior median eye" id="ABBRID0EUMAG" xlink:type="simple">PME</abbrev>–<abbrev xmlns:xlink="http://www.w3.org/1999/xlink" xlink:title="posterior lateral eye" id="ABBRID0EYMAG" xlink:type="simple">PLE</abbrev> 0.20, <abbrev xmlns:xlink="http://www.w3.org/1999/xlink" xlink:title="median ocular area" id="ABBRID0E3MAG" xlink:type="simple">MOA</abbrev> length 0.33, anterior width 0.35, posterior width 0.33. Leg measurements: I 6.90 (2.05, 2.40, 1.70, 0.75), II 6.45 (1.95, 2.20, 1.60, 0.70), III 3.60 (1.20, 1.10, 0.80, 0.50), IV 5.25 (1.70, 1.70, 1.30, 0.55). Carapace pear-shaped, yellow; base of eyes brown. Cervical groove inconspicuous; fovea longitudinal. Chelicerae yellow; four promarginal and three retromarginal teeth. Endites almost square, yellow with very narrow, dark anterior edge, with tooth-like process laterally. Labium triangular, yellow. Sternum cordiform, yellow with dark setae. Legs yellow to brown, without annuli; femur I with eight macrosetae; tibia I with 10 macrosetae; tibia II with 12 macrosetae; tibia III with nine macrosetae; tibia IV with seven macrosetae. Abdomen oval, ~1.3× longer than wide, yellowish green with pale yellow spots; venter whitish green. Spinnerets yellowish brown.</p><fig id="F1" position="float" orientation="portrait"><object-id xmlns:xlink="http://www.w3.org/1999/xlink" content-type="doi" xlink:type="simple">10.3897/zookeys.1160.101594.figure1</object-id><object-id xmlns:xlink="http://www.w3.org/1999/xlink" content-type="arpha" xlink:type="simple">9C35025B-3C33-53CB-A294-0510EB87EB09</object-id><label>Figure 1.</label><caption><p><italic><tp:taxon-name><tp:taxon-name-part taxon-name-part-type="genus" reg="Araneus">Araneus</tp:taxon-name-part><tp:taxon-name-part taxon-name-part-type="species" reg="fenzhi">fenzhi</tp:taxon-name-part></tp:taxon-name></italic> sp. nov. <bold>A–H</bold> female paratype <abbrev xmlns:xlink="http://www.w3.org/1999/xlink" xlink:title="Museum of Tongren University" id="ABBRID0EVNAG" xlink:type="simple">TRU</abbrev>-<tp:taxon-name><tp:taxon-name-part taxon-name-part-type="family">Araneidae</tp:taxon-name-part></tp:taxon-name>-137 <bold>I, J</bold> male holotype <bold>A</bold> epigyne, ventral view <bold>B</bold> ibid., anterior view <bold>C</bold> ibid., posterior view <bold>D</bold> vulva, posterior view <bold>E</bold> habitus, dorsal view <bold>F</bold> ibid., ventral view <bold>G</bold> abdomen, lateral view <bold>H</bold> ibid., dorsal view <bold>I</bold> habitus, dorsal view <bold>J</bold> ibid., lateral view. Scale bars: 0.1 mm (<bold>A–D</bold>); 1 mm (<bold>E–J</bold>).</p></caption><graphic xmlns:xlink="http://www.w3.org/1999/xlink" xlink:href="zookeys-1160-169_article-101594__-g001.jpg" position="float" orientation="portrait" xlink:type="simple" id="oo_847788.jpg"><uri content-type="original_file" xlink:type="simple">https://binary.pensoft.net/fig/847788</uri></graphic></fig><p><bold><italic>Pedipalp</italic></bold> (Fig. <xref ref-type="fig" rid="F2">2</xref>) with a basal femoral protrusion; patella with two bristles; median apophysis almost triangular, with a single long, slender, curved spur and a shorter broad spur; embolus twisted into a U-shape, with a threadlike branch at base, without cap (see arrows in Fig. <xref ref-type="fig" rid="F2">2A, E</xref>); conductor membranous, with a spur at base; terminal apophysis blunt, with dense denticles.</p><fig id="F2" position="float" orientation="portrait"><object-id xmlns:xlink="http://www.w3.org/1999/xlink" content-type="doi" xlink:type="simple">10.3897/zookeys.1160.101594.figure2</object-id><object-id xmlns:xlink="http://www.w3.org/1999/xlink" content-type="arpha" xlink:type="simple">5F8D6DC2-009E-5E88-8DE7-EC80C2B8F65B</object-id><label>Figure 2.</label><caption><p><italic><tp:taxon-name><tp:taxon-name-part taxon-name-part-type="genus" reg="Araneus">Araneus</tp:taxon-name-part><tp:taxon-name-part taxon-name-part-type="species" reg="fenzhi">fenzhi</tp:taxon-name-part></tp:taxon-name></italic> sp. nov. <bold>A, E</bold> male paratype <abbrev xmlns:xlink="http://www.w3.org/1999/xlink" xlink:title="Museum of Tongren University" id="ABBRID0EBQAG" xlink:type="simple">TRU</abbrev>-<tp:taxon-name><tp:taxon-name-part taxon-name-part-type="family">Araneidae</tp:taxon-name-part></tp:taxon-name>-138 <bold>B–D</bold> male holotype <bold>A</bold> pedipalp, prolateral view <bold>B</bold> ibid., retrolateral view <bold>C</bold> ibid., ventral view <bold>D</bold> ibid., apical view <bold>E</bold> embolus. Scale bars: 0.1 mm.</p></caption><graphic xmlns:xlink="http://www.w3.org/1999/xlink" xlink:href="zookeys-1160-169_article-101594__-g002.jpg" position="float" orientation="portrait" xlink:type="simple" id="oo_847789.jpg"><uri content-type="original_file" xlink:type="simple">https://binary.pensoft.net/fig/847789</uri></graphic></fig><p><bold>Female</bold> (paratype <abbrev xmlns:xlink="http://www.w3.org/1999/xlink" xlink:title="Museum of Tongren University" id="ABBRID0E6QAG" xlink:type="simple">TRU</abbrev>-<tp:taxon-name><tp:taxon-name-part taxon-name-part-type="family">Araneidae</tp:taxon-name-part></tp:taxon-name>-137, Fig. <xref ref-type="fig" rid="F1">1A–H</xref>). Total length 4.40. Carapace 2.35 long, 1.85 wide. Abdomen 2.80 long, 2.55 wide. Clypeus 0.10 high. Eye sizes and interdistances: <abbrev xmlns:xlink="http://www.w3.org/1999/xlink" xlink:title="anterior median eye" id="ABBRID0EMRAG" xlink:type="simple">AME</abbrev> 0.11, <abbrev xmlns:xlink="http://www.w3.org/1999/xlink" xlink:title="anterior lateral eye" id="ABBRID0EQRAG" xlink:type="simple">ALE</abbrev> 0.08, <abbrev xmlns:xlink="http://www.w3.org/1999/xlink" xlink:title="posterior median eye" id="ABBRID0EURAG" xlink:type="simple">PME</abbrev> 0.13, <abbrev xmlns:xlink="http://www.w3.org/1999/xlink" xlink:title="posterior lateral eye" id="ABBRID0EYRAG" xlink:type="simple">PLE</abbrev> 0.08, <abbrev xmlns:xlink="http://www.w3.org/1999/xlink" xlink:title="anterior median eye" id="ABBRID0E3RAG" xlink:type="simple">AME</abbrev>–<abbrev xmlns:xlink="http://www.w3.org/1999/xlink" xlink:title="anterior median eye" id="ABBRID0EASAG" xlink:type="simple">AME</abbrev> 0.18, <abbrev xmlns:xlink="http://www.w3.org/1999/xlink" xlink:title="anterior median eye" id="ABBRID0EESAG" xlink:type="simple">AME</abbrev>–<abbrev xmlns:xlink="http://www.w3.org/1999/xlink" xlink:title="anterior lateral eye" id="ABBRID0EISAG" xlink:type="simple">ALE</abbrev> 0.25, <abbrev xmlns:xlink="http://www.w3.org/1999/xlink" xlink:title="posterior median eye" id="ABBRID0EMSAG" xlink:type="simple">PME</abbrev>–<abbrev xmlns:xlink="http://www.w3.org/1999/xlink" xlink:title="posterior median eye" id="ABBRID0EQSAG" xlink:type="simple">PME</abbrev> 0.15, <abbrev xmlns:xlink="http://www.w3.org/1999/xlink" xlink:title="posterior median eye" id="ABBRID0EUSAG" xlink:type="simple">PME</abbrev>–<abbrev xmlns:xlink="http://www.w3.org/1999/xlink" xlink:title="posterior lateral eye" id="ABBRID0EYSAG" xlink:type="simple">PLE</abbrev> 0.33, <abbrev xmlns:xlink="http://www.w3.org/1999/xlink" xlink:title="median ocular area" id="ABBRID0E3SAG" xlink:type="simple">MOA</abbrev> length 0.40, anterior width 0.40, posterior width 0.38. Leg measurements: I 8.30 (2.45, 2.95, 2.05, 0.85), II 7.70 (2.25, 2.70, 1.95, 0.80), III 4.75 (1.55, 1.50, 1.05, 0.65), IV 6.85 (2.25, 2.30, 1.60, 0.70). Habitus similar to that of male, but abdomen ~1.1× wider than long.</p><fig id="F3" position="float" orientation="portrait"><object-id xmlns:xlink="http://www.w3.org/1999/xlink" content-type="doi" xlink:type="simple">10.3897/zookeys.1160.101594.figure3</object-id><object-id xmlns:xlink="http://www.w3.org/1999/xlink" content-type="arpha" xlink:type="simple">324B93F6-422F-56E5-A060-673C56392F0F</object-id><label>Figure 3.</label><caption><p><italic><tp:taxon-name><tp:taxon-name-part taxon-name-part-type="genus" reg="Araneus">Araneus</tp:taxon-name-part><tp:taxon-name-part taxon-name-part-type="species" reg="mayanghe">mayanghe</tp:taxon-name-part></tp:taxon-name></italic> sp. nov. <bold>A, C–H</bold> female paratype <abbrev xmlns:xlink="http://www.w3.org/1999/xlink" xlink:title="Museum of Tongren University" id="ABBRID0EVTAG" xlink:type="simple">TRU</abbrev>-<tp:taxon-name><tp:taxon-name-part taxon-name-part-type="family">Araneidae</tp:taxon-name-part></tp:taxon-name>-149 <bold>B</bold> female paratype <abbrev xmlns:xlink="http://www.w3.org/1999/xlink" xlink:title="Museum of Tongren University" id="ABBRID0EAUAG" xlink:type="simple">TRU</abbrev>-<tp:taxon-name><tp:taxon-name-part taxon-name-part-type="family">Araneidae</tp:taxon-name-part></tp:taxon-name>-150 <bold>I, J</bold> male holotype <bold>A</bold> epigyne, ventral view <bold>B</bold> ibid., ventral view <bold>C</bold> ibid., posterior view dorsal view <bold>D</bold> ibid., lateral view <bold>E</bold> vulva, posterior view <bold>F</bold> habitus, dorsal view <bold>G</bold> ibid., ventral view <bold>H</bold> ibid., lateral view habitus <bold>I</bold> ibid., dorsal view <bold>J</bold> ibid., lateral view. Scale bars: 0.1 mm (<bold>A–E</bold>); 1 mm (<bold>F–J</bold>).</p></caption><graphic xmlns:xlink="http://www.w3.org/1999/xlink" xlink:href="zookeys-1160-169_article-101594__-g003.jpg" position="float" orientation="portrait" xlink:type="simple" id="oo_847790.jpg"><uri content-type="original_file" xlink:type="simple">https://binary.pensoft.net/fig/847790</uri></graphic></fig><p><bold><italic>Epigyne</italic></bold> (Fig. <xref ref-type="fig" rid="F1">1A–D</xref>) ~1.65× wider than long; scape with nearly parallel sides, spoon shaped distally; copulatory openings wedge shaped in ventral view, near posterior margin; copulatory ducts coiled ~360°, ~2× longer than a spermatheca diameter; spermathecae spherical, ~1/4 spermatheca diameter apart.</p></tp:treatment-sec><tp:treatment-sec sec-type="variation" id="SECID0ETVAG"><title>Variation.</title><p>Total length: ♂♂ 2.95–3.40 (<italic>n</italic> = 5); ♀♀ 4.15–5.65 (<italic>n</italic> = 6). Preserved specimens grayish white. The embolic branch is generally broken off.</p></tp:treatment-sec><tp:treatment-sec sec-type="distribution" id="SECID0E4VAG"><title>Distribution.</title><p>Hunan, Guizhou, Jiangxi.</p></tp:treatment-sec><tp:treatment-sec sec-type="comments" id="SECID0ECWAG"><title>Comment.</title><p>The oval abdomen is similar to that of members of the <italic><tp:taxon-name><tp:taxon-name-part taxon-name-part-type="genus" reg="Araneus">A.</tp:taxon-name-part><tp:taxon-name-part taxon-name-part-type="species" reg="ejusmodi">ejusmodi</tp:taxon-name-part></tp:taxon-name></italic> group, but the long, distally spoon-shaped scape differs greatly than in those species, and thus the group to which the new species belongs is unclear.</p></tp:treatment-sec><tp:treatment-sec><!--Section generated to contain objects referenced in tp:taxon-treatment.--><fig id="F9" position="float" orientation="portrait"><object-id xmlns:xlink="http://www.w3.org/1999/xlink" content-type="doi" xlink:type="simple">10.3897/zookeys.1160.101594.figure9</object-id><object-id xmlns:xlink="http://www.w3.org/1999/xlink" content-type="arpha" xlink:type="simple">BF0022DD-7443-57F0-84C5-0A628390D4C3</object-id><label>Figure 9.</label><caption><p>Legs of <italic><tp:taxon-name><tp:taxon-name-part taxon-name-part-type="genus" reg="Araneus">Araneus</tp:taxon-name-part></tp:taxon-name></italic> spp., male holotypes, prolateral view <bold>A–D</bold><italic><tp:taxon-name><tp:taxon-name-part taxon-name-part-type="genus" reg="Araneus">A.</tp:taxon-name-part><tp:taxon-name-part taxon-name-part-type="species" reg="fenzhi">fenzhi</tp:taxon-name-part></tp:taxon-name></italic> sp. nov. <bold>E–H</bold><italic><tp:taxon-name><tp:taxon-name-part taxon-name-part-type="genus" reg="Araneus">A.</tp:taxon-name-part><tp:taxon-name-part taxon-name-part-type="species" reg="mayanghe">mayanghe</tp:taxon-name-part></tp:taxon-name></italic> sp. nov. <bold>I–L</bold><italic><tp:taxon-name><tp:taxon-name-part taxon-name-part-type="genus" reg="Araneus">A.</tp:taxon-name-part><tp:taxon-name-part taxon-name-part-type="species" reg="shiwandashan">shiwandashan</tp:taxon-name-part></tp:taxon-name></italic> sp. nov. <bold>M–P</bold><italic><tp:taxon-name><tp:taxon-name-part taxon-name-part-type="genus" reg="Araneus">A.</tp:taxon-name-part><tp:taxon-name-part taxon-name-part-type="species" reg="zhoui">zhoui</tp:taxon-name-part></tp:taxon-name></italic> sp. nov. <bold>A, E, I, M</bold> legs I; <bold>B, F, J, N</bold> legs II; <bold>C, G, K, O</bold> legs III; <bold>D, H, L, P</bold> legs IV. Scale bars: 1 mm.</p></caption><graphic xmlns:xlink="http://www.w3.org/1999/xlink" xlink:href="zookeys-1160-169_article-101594__-g009.jpg" position="float" orientation="portrait" xlink:type="simple" id="oo_847796.jpg"><uri content-type="original_file" xlink:type="simple">https://binary.pensoft.net/fig/847796</uri></graphic></fig><fig id="F10" position="float" orientation="portrait"><object-id xmlns:xlink="http://www.w3.org/1999/xlink" content-type="doi" xlink:type="simple">10.3897/zookeys.1160.101594.figure10</object-id><object-id xmlns:xlink="http://www.w3.org/1999/xlink" content-type="arpha" xlink:type="simple">01E665BD-0BF2-5DDE-BD7E-EAD8B573AECB</object-id><label>Figure 10.</label><caption><p>Distribution map of the species.</p></caption><graphic xmlns:xlink="http://www.w3.org/1999/xlink" xlink:href="zookeys-1160-169_article-101594__-g010.jpg" position="float" orientation="portrait" xlink:type="simple" id="oo_847797.jpg"><uri content-type="original_file" xlink:type="simple">https://binary.pensoft.net/fig/847797</uri></graphic></fig></tp:treatment-sec><ref-list><ref id="B23"><mixed-citation xmlns:xlink="http://www.w3.org/1999/xlink" xlink:type="simple"><person-group><name name-style="western"><surname>Zhu</surname><given-names>M</given-names></name><name name-style="western"><surname>Zhang</surname><given-names>J</given-names></name><name name-style="western"><surname>Zhang</surname><given-names>Z</given-names></name><name name-style="western"><surname>Chen</surname><given-names>H</given-names></name></person-group> (<year>2005</year>) <article-title><tp:taxon-name><tp:taxon-name-part taxon-name-part-type="class">Arachnida</tp:taxon-name-part></tp:taxon-name>: <tp:taxon-name><tp:taxon-name-part taxon-name-part-type="order">Araneae</tp:taxon-name-part></tp:taxon-name>.</article-title> In: <person-group><name name-style="western"><surname>Yang</surname><given-names>M</given-names></name><name name-style="western"><surname>Jin</surname><given-names>D</given-names></name></person-group> (<role>Eds</role>) <issue-title>Insects from Dashahe Nature Reserve of Guizhou.</issue-title><source>Guizhou People’s Publishing House, Guiyang</source>, <fpage>490</fpage>–<lpage>555</lpage>.</mixed-citation></ref></ref-list></tp:taxon-treatment>
