# Supplementary material for: ﻿On four new species of the orb-weaver spider genus Araneus Clerck, 1757 (Araneae, Araneidae) from southern China
Source: Zookeys. 2023 May 9;1160:169–90. doi: 10.3897/zookeys.1160.101594 (PMC10189537; doi:10.3897/zookeys.1160.101594)
Supplement: XML Treatment for Araneus mayanghe [file zookeys.1160.101594-treatment3.xml]

<!DOCTYPE tp:taxon-treatment
  PUBLIC "-//TaxonX//DTD Taxonomic Treatment Publishing DTD v0 20100105//EN" "tax-treatment-NSO.dtd">
<tp:taxon-treatment xmlns:tp="http://www.plazi.org/taxpub"><tp:treatment-meta><kwd-group><label>Taxon classification</label><kwd>
                <named-content content-type="kingdom">Animalia</named-content>
              </kwd><kwd>
                <named-content content-type="order">Araneae</named-content>
              </kwd><kwd>
                <named-content content-type="family">Araneidae</named-content>
              </kwd></kwd-group><mixed-citation publication-type="journal"><person-group><name><surname>Wu</surname><given-names>Yibei</given-names></name><name><surname>Wang</surname><given-names>Cheng</given-names></name><name><surname>Wu</surname><given-names>Nanfei</given-names></name><name><surname>Zhang</surname><given-names>Mengfei</given-names></name><name><surname>Mi</surname><given-names>Xiaoqi</given-names></name></person-group><article-title>﻿On four new species of the orb-weaver spider genus <italic><tp:taxon-name><tp:taxon-name-part taxon-name-part-type="genus" reg="Araneus">Araneus</tp:taxon-name-part></tp:taxon-name></italic> Clerck, 1757 (<tp:taxon-name><tp:taxon-name-part taxon-name-part-type="order">Araneae</tp:taxon-name-part></tp:taxon-name>, <tp:taxon-name><tp:taxon-name-part taxon-name-part-type="family">Araneidae</tp:taxon-name-part></tp:taxon-name>) from southern China</article-title><source>Zookeys</source><day>09</day><month>05</month><year>2023</year><volume>1160</volume><fpage>169</fpage><lpage>190</lpage><pub-id pub-id-type="doi">10.3897/zookeys.1160.101594</pub-id></mixed-citation></tp:treatment-meta><tp:nomenclature><label>﻿</label><tp:taxon-name>
              <object-id xmlns:xlink="http://www.w3.org/1999/xlink" content-type="arpha" xlink:type="simple">1CCAAAB4-668C-5875-BD69-C772C0E2002A</object-id>
              <tp:taxon-name-part taxon-name-part-type="genus" reg="Araneus">Araneus</tp:taxon-name-part>
              <tp:taxon-name-part taxon-name-part-type="species" reg="mayanghe">mayanghe</tp:taxon-name-part>
              <object-id xmlns:xlink="http://www.w3.org/1999/xlink" content-type="zoobank" xlink:type="simple">https://zoobank.org/0151AD54-FB49-424C-980D-21E4D80229DA</object-id>
            </tp:taxon-name><tp:taxon-authority>Mi &amp; Wang</tp:taxon-authority><tp:taxon-status xmlns:xlink="http://www.w3.org/1999/xlink" xlink:type="simple">sp. nov.</tp:taxon-status><xref ref-type="fig" rid="F3">Figs 3</xref><xref ref-type="fig" rid="F4">, 4</xref><xref ref-type="fig" rid="F9">, 9E–H</xref><xref ref-type="fig" rid="F10">, 10</xref></tp:nomenclature><tp:treatment-sec sec-type="type material" id="SECID0ENYAG"><title>Type material.</title><p><bold><italic>Holotype</italic></bold> ♂ (<abbrev xmlns:xlink="http://www.w3.org/1999/xlink" xlink:title="Museum of Tongren University" id="ABBRID0EYYAG" xlink:type="simple">TRU</abbrev>-<tp:taxon-name><tp:taxon-name-part taxon-name-part-type="family">Araneidae</tp:taxon-name-part></tp:taxon-name>-147), China: Guizhou Province, Tongren City, Yanhe Tujia Autonomous County, Siqu Township, Dabao Village, Mayanghe National Nature Reserve (<named-content xmlns:xlink="http://www.w3.org/1999/xlink" content-type="dwc:verbatimCoordinates" xlink:type="simple"><named-content content-type="geo-json" specific-use="{&#34;type&#34;:&#34;Point&#34;,&#34;coordinates&#34;:[108.213333,28.658000]}" id="NCID0EEZAG" xlink:type="simple">28°39.48'N, 108°12.80'E</named-content></named-content>, ca 690 m), 19.IV.2022, X.Q. Mi et al. leg. <bold><italic>Paratypes</italic></bold>: 4♂10♀ (<abbrev xmlns:xlink="http://www.w3.org/1999/xlink" xlink:title="Museum of Tongren University" id="ABBRID0EMZAG" xlink:type="simple">TRU</abbrev>-<tp:taxon-name><tp:taxon-name-part taxon-name-part-type="family">Araneidae</tp:taxon-name-part></tp:taxon-name>-148–161), same data as for holotype.</p></tp:treatment-sec><tp:treatment-sec sec-type="etymology" id="SECID0EVZAG"><title>Etymology.</title><p>The specific name is a noun in apposition and refers to the type locality.</p></tp:treatment-sec><tp:treatment-sec sec-type="diagnosis" id="SECID0E1ZAG"><title>Diagnosis.</title><p>The new species resembles <italic><tp:taxon-name><tp:taxon-name-part taxon-name-part-type="genus" reg="Araneus">A.</tp:taxon-name-part><tp:taxon-name-part taxon-name-part-type="species" reg="ryukyuanus">ryukyuanus</tp:taxon-name-part></tp:taxon-name></italic> Tanikawa, 2001, <italic><tp:taxon-name><tp:taxon-name-part taxon-name-part-type="genus" reg="Araneus">A.</tp:taxon-name-part><tp:taxon-name-part taxon-name-part-type="species" reg="tsurusakii">tsurusakii</tp:taxon-name-part></tp:taxon-name></italic> Tanikawa, 2001, <italic><tp:taxon-name><tp:taxon-name-part taxon-name-part-type="genus" reg="Araneus">A.</tp:taxon-name-part><tp:taxon-name-part taxon-name-part-type="species" reg="polydentatus">polydentatus</tp:taxon-name-part></tp:taxon-name></italic><xref ref-type="bibr" rid="B17">Yin et al., 2007</xref>, and <italic><tp:taxon-name><tp:taxon-name-part taxon-name-part-type="genus" reg="Araneus">A.</tp:taxon-name-part><tp:taxon-name-part taxon-name-part-type="species" reg="yuanminensis">yuanminensis</tp:taxon-name-part></tp:taxon-name></italic> Yin, Wang, Xie &amp; Peng, 1990 in appearance, but differs from <italic><tp:taxon-name><tp:taxon-name-part taxon-name-part-type="genus" reg="Araneus">A.</tp:taxon-name-part><tp:taxon-name-part taxon-name-part-type="species" reg="ryukyuanus">ryukyuanus</tp:taxon-name-part></tp:taxon-name></italic> in having 1) the copulatory openings located on the posterior surface vs the ventral surface (<xref ref-type="bibr" rid="B12">Tanikawa 2001</xref>: fig. 20); 2) the embolus long, reaching the base of the conductor vs short and not reaching the conductor (<xref ref-type="bibr" rid="B12">Tanikawa 2001</xref>: fig. 21); and 3) the embolus somewhat S-shaped distally vs C-shaped (<xref ref-type="bibr" rid="B12">Tanikawa 2001</xref>: fig. 21). It can be distinguished from <italic><tp:taxon-name><tp:taxon-name-part taxon-name-part-type="genus" reg="Araneus">A.</tp:taxon-name-part><tp:taxon-name-part taxon-name-part-type="species" reg="tsurusakii">tsurusakii</tp:taxon-name-part></tp:taxon-name></italic> in having 1) the epigyne scape almost straight or slightly twisted vs extremely twisted (<xref ref-type="bibr" rid="B12">Tanikawa 2001</xref>: fig. 14); 2) the copulatory opening about ~0.8× the median plate width vs ~0.33× the median plate width (<xref ref-type="bibr" rid="B12">Tanikawa 2001</xref>: fig. 15); and 3) the embolus somewhat S-shaped distally vs C-shaped (<xref ref-type="bibr" rid="B12">Tanikawa 2001</xref>: figs 16–18). It differs from <italic><tp:taxon-name><tp:taxon-name-part taxon-name-part-type="genus" reg="Araneus">A.</tp:taxon-name-part><tp:taxon-name-part taxon-name-part-type="species" reg="polydentatus">polydentatus</tp:taxon-name-part></tp:taxon-name></italic> in having 1) the epigyne scape almost straight vs S-shaped (<xref ref-type="bibr" rid="B17">Yin et al. 2007</xref>: fig. 1g); 2) the embolus S-shaped distally vs straight (<xref ref-type="bibr" rid="B17">Yin et al. 2007</xref>: fig. 1b); and 3) the embolus long, reaching the base of the conductor vs short and not reaching the conductor (<xref ref-type="bibr" rid="B17">Yin et al. 2007</xref>: fig. 1b). It differs from <italic><tp:taxon-name><tp:taxon-name-part taxon-name-part-type="genus" reg="Araneus">A.</tp:taxon-name-part><tp:taxon-name-part taxon-name-part-type="species" reg="yuanminensis">yuanminensis</tp:taxon-name-part></tp:taxon-name></italic> in having 1) the copulatory openings located on the posterior surface vs on the ventral surface (<xref ref-type="bibr" rid="B15">Yin et al. 1990</xref>: figs 66–68); 2) the spermathecae oval vs spherical (<xref ref-type="bibr" rid="B15">Yin et al. 1990</xref>: fig. 68); and 3) the spinnerets at the posterior 1/3 of abdomen vs at the middle of abdomen (<xref ref-type="bibr" rid="B15">Yin et al. 1990</xref>: fig. 65).</p></tp:treatment-sec><tp:treatment-sec sec-type="description" id="SECID0EM5AG"><title>Description.</title><p><bold>Male</bold> (holotype, Figs <xref ref-type="fig" rid="F3">3I, J</xref>, <xref ref-type="fig" rid="F4">4A–D</xref>, <xref ref-type="fig" rid="F9">9E–H</xref>; paratype <abbrev xmlns:xlink="http://www.w3.org/1999/xlink" xlink:title="Museum of Tongren University" id="ABBRID0EA6AG" xlink:type="simple">TRU</abbrev>-<tp:taxon-name><tp:taxon-name-part taxon-name-part-type="family">Araneidae</tp:taxon-name-part></tp:taxon-name>-148, Fig. <xref ref-type="fig" rid="F4">4E</xref>). Total length 4.00. Carapace 2.05 long, 1.80 wide. Abdomen 2.45 long, 1.65 wide. Clypeus 0.10 high. Eye sizes and interdistances: <abbrev xmlns:xlink="http://www.w3.org/1999/xlink" xlink:title="anterior median eye" id="ABBRID0EN6AG" xlink:type="simple">AME</abbrev> 0.08, <abbrev xmlns:xlink="http://www.w3.org/1999/xlink" xlink:title="anterior lateral eye" id="ABBRID0ER6AG" xlink:type="simple">ALE</abbrev> 0.08, <abbrev xmlns:xlink="http://www.w3.org/1999/xlink" xlink:title="posterior median eye" id="ABBRID0EV6AG" xlink:type="simple">PME</abbrev> 0.11, <abbrev xmlns:xlink="http://www.w3.org/1999/xlink" xlink:title="posterior lateral eye" id="ABBRID0EZ6AG" xlink:type="simple">PLE</abbrev> 0.08, <abbrev xmlns:xlink="http://www.w3.org/1999/xlink" xlink:title="anterior median eye" id="ABBRID0E46AG" xlink:type="simple">AME</abbrev>–<abbrev xmlns:xlink="http://www.w3.org/1999/xlink" xlink:title="anterior median eye" id="ABBRID0EBABG" xlink:type="simple">AME</abbrev> 0.15, <abbrev xmlns:xlink="http://www.w3.org/1999/xlink" xlink:title="anterior median eye" id="ABBRID0EFABG" xlink:type="simple">AME</abbrev>–<abbrev xmlns:xlink="http://www.w3.org/1999/xlink" xlink:title="anterior lateral eye" id="ABBRID0EJABG" xlink:type="simple">ALE</abbrev> 0.23, <abbrev xmlns:xlink="http://www.w3.org/1999/xlink" xlink:title="posterior median eye" id="ABBRID0ENABG" xlink:type="simple">PME</abbrev>–<abbrev xmlns:xlink="http://www.w3.org/1999/xlink" xlink:title="posterior median eye" id="ABBRID0ERABG" xlink:type="simple">PME</abbrev> 0.10, <abbrev xmlns:xlink="http://www.w3.org/1999/xlink" xlink:title="posterior median eye" id="ABBRID0EVABG" xlink:type="simple">PME</abbrev>–<abbrev xmlns:xlink="http://www.w3.org/1999/xlink" xlink:title="posterior lateral eye" id="ABBRID0EZABG" xlink:type="simple">PLE</abbrev> 0.28, <abbrev xmlns:xlink="http://www.w3.org/1999/xlink" xlink:title="median ocular area" id="ABBRID0E4ABG" xlink:type="simple">MOA</abbrev> length 0.30, anterior width 0.33, posterior width 0.33. Leg measurements: I 7.30 (2.30, 2.65, 1.60, 0.75), II 7.05 (2.15, 2.65, 1.55, 0.70), III 3.75 (1.10, 1.35, 0.80, 0.50), IV 5.35 (1.80, 2.00, 1.00, 0.55). Carapace pear-shaped, yellow with dark setae; posterior eyes with brown base. Cervical groove obvious; fovea longitudinal. Chelicerae yellow; four promarginal and three retromarginal teeth. Endites yellow with very narrow, dark anterior edge, with tooth-like process laterally. Labium triangular, yellow. Sternum cordiform, yellow with dark setae. Legs yellow to dark brown, without annuli; femur I with seven macrosetae; tibia I with 11 macrosetae; tibia II with 11 macrosetae; tibia III with 10 macrosetae, tibia IV with 11 macrosetae. Abdomen oval, blunt anteriorly and pointed posteriorly, ~1.5× longer than wide, covered with gray setae; dorsum yellow with a large terminal dark patch and two pairs of lateral dark patches; venter grayish yellow. Spinnerets dark brown.</p><p><bold><italic>Pedipalp</italic></bold> (Fig. <xref ref-type="fig" rid="F4">4</xref>) with basal femoral protrusion; patella with two bristles; median apophysis large, bifurcated, dorsal ramus long, curved, pointed at tip; ventral ramus short with serrated tip; embolus stout at base, slender and twisted into an S-shape distally, without cap; conductor subquadrate in retrolateral view, thickened at tip, with spur at base; terminal apophysis weakly sclerotized, digitiform; subterminal apophysis large, heavily sclerotized, concave medially.</p><fig id="F4" position="float" orientation="portrait"><object-id xmlns:xlink="http://www.w3.org/1999/xlink" content-type="doi" xlink:type="simple">10.3897/zookeys.1160.101594.figure4</object-id><object-id xmlns:xlink="http://www.w3.org/1999/xlink" content-type="arpha" xlink:type="simple">246AD2E8-E472-550B-B2C5-8A8806DDB341</object-id><label>Figure 4.</label><caption><p><italic><tp:taxon-name><tp:taxon-name-part taxon-name-part-type="genus" reg="Araneus">Araneus</tp:taxon-name-part><tp:taxon-name-part taxon-name-part-type="species" reg="mayanghe">mayanghe</tp:taxon-name-part></tp:taxon-name></italic> sp. nov. <bold>A–D</bold> male holotype <bold>E</bold> male paratype <abbrev xmlns:xlink="http://www.w3.org/1999/xlink" xlink:title="Museum of Tongren University" id="ABBRID0EDCBG" xlink:type="simple">TRU</abbrev>-<tp:taxon-name><tp:taxon-name-part taxon-name-part-type="family">Araneidae</tp:taxon-name-part></tp:taxon-name>-148 <bold>A</bold> pedipalp, prolateral view <bold>B</bold> ibid., retrolateral view <bold>C</bold> ibid., ventral view <bold>D</bold> ibid., apical view. <bold>E</bold> embolus, prolateral view. Scale bars: 0.1 mm.</p></caption><graphic xmlns:xlink="http://www.w3.org/1999/xlink" xlink:href="zookeys-1160-169_article-101594__-g004.jpg" position="float" orientation="portrait" xlink:type="simple" id="oo_847791.jpg"><uri content-type="original_file" xlink:type="simple">https://binary.pensoft.net/fig/847791</uri></graphic></fig><p><bold>Female</bold> (paratype <abbrev xmlns:xlink="http://www.w3.org/1999/xlink" xlink:title="Museum of Tongren University" id="ABBRID0E6CBG" xlink:type="simple">TRU</abbrev>-<tp:taxon-name><tp:taxon-name-part taxon-name-part-type="family">Araneidae</tp:taxon-name-part></tp:taxon-name>-149, Fig. <xref ref-type="fig" rid="F3">3A, C–H</xref>; paratype <abbrev xmlns:xlink="http://www.w3.org/1999/xlink" xlink:title="Museum of Tongren University" id="ABBRID0EMDBG" xlink:type="simple">TRU</abbrev>-<tp:taxon-name><tp:taxon-name-part taxon-name-part-type="family">Araneidae</tp:taxon-name-part></tp:taxon-name>-150, Fig. <xref ref-type="fig" rid="F3">3B</xref>). Total length 4.95. Carapace 2.25 long, 1.60 wide. Abdomen 3.45 long, 2.65 wide. Clypeus 0.08 high. Eye sizes and interdistances: <abbrev xmlns:xlink="http://www.w3.org/1999/xlink" xlink:title="anterior median eye" id="ABBRID0EZDBG" xlink:type="simple">AME</abbrev> 0.09, <abbrev xmlns:xlink="http://www.w3.org/1999/xlink" xlink:title="anterior lateral eye" id="ABBRID0E4DBG" xlink:type="simple">ALE</abbrev> 0.09, <abbrev xmlns:xlink="http://www.w3.org/1999/xlink" xlink:title="posterior median eye" id="ABBRID0EBEBG" xlink:type="simple">PME</abbrev> 0.13, <abbrev xmlns:xlink="http://www.w3.org/1999/xlink" xlink:title="posterior lateral eye" id="ABBRID0EFEBG" xlink:type="simple">PLE</abbrev> 0.09, <abbrev xmlns:xlink="http://www.w3.org/1999/xlink" xlink:title="anterior median eye" id="ABBRID0EJEBG" xlink:type="simple">AME</abbrev>–<abbrev xmlns:xlink="http://www.w3.org/1999/xlink" xlink:title="anterior median eye" id="ABBRID0ENEBG" xlink:type="simple">AME</abbrev> 0.15, <abbrev xmlns:xlink="http://www.w3.org/1999/xlink" xlink:title="anterior median eye" id="ABBRID0EREBG" xlink:type="simple">AME</abbrev>–<abbrev xmlns:xlink="http://www.w3.org/1999/xlink" xlink:title="anterior lateral eye" id="ABBRID0EVEBG" xlink:type="simple">ALE</abbrev> 0.30, <abbrev xmlns:xlink="http://www.w3.org/1999/xlink" xlink:title="posterior median eye" id="ABBRID0EZEBG" xlink:type="simple">PME</abbrev>–<abbrev xmlns:xlink="http://www.w3.org/1999/xlink" xlink:title="posterior median eye" id="ABBRID0E4EBG" xlink:type="simple">PME</abbrev> 0.15, <abbrev xmlns:xlink="http://www.w3.org/1999/xlink" xlink:title="posterior median eye" id="ABBRID0EBFBG" xlink:type="simple">PME</abbrev>–<abbrev xmlns:xlink="http://www.w3.org/1999/xlink" xlink:title="posterior lateral eye" id="ABBRID0EFFBG" xlink:type="simple">PLE</abbrev> 0.33, <abbrev xmlns:xlink="http://www.w3.org/1999/xlink" xlink:title="median ocular area" id="ABBRID0EJFBG" xlink:type="simple">MOA</abbrev> length 0.33, anterior width 0.30, posterior width 0.35. Leg measurements: I 7.70 (2.40, 2.90, 1.65, 0.75), II 6.85 (2.10, 2.60, 1.45, 0.70), III 4.15 (1.35, 1.45, 0.85, 0.50), IV 6.10 (2.00, 2.20, 1.35, 0.55). Habitus similar to that of male but pointed anteriorly and abdominal patches much paler.</p><p><bold><italic>Epigyne</italic></bold> (Fig. <xref ref-type="fig" rid="F3">3A, C–E</xref>) scape almost straight, distally spoon-shaped; copulatory openings on posterior surface; copulatory ducts twisted, longer than spermatheca; spermathecae oval, not touching.</p></tp:treatment-sec><tp:treatment-sec sec-type="variation" id="SECID0EYFBG"><title>Variation.</title><p>Total length: ♂♂ 3.55–4.00 (<italic>n</italic> = 5); ♀♀ 4.15–5.55 (<italic>n</italic> = 10). Scape of female paratype <abbrev xmlns:xlink="http://www.w3.org/1999/xlink" xlink:title="Museum of Tongren University" id="ABBRID0ECGBG" xlink:type="simple">TRU</abbrev>-<tp:taxon-name><tp:taxon-name-part taxon-name-part-type="family">Araneidae</tp:taxon-name-part></tp:taxon-name>-149 slightly twisted into an S-shape (Fig. <xref ref-type="fig" rid="F3">3B</xref>). Abdomen of male paratype <abbrev xmlns:xlink="http://www.w3.org/1999/xlink" xlink:title="Museum of Tongren University" id="ABBRID0EPGBG" xlink:type="simple">TRU</abbrev>-<tp:taxon-name><tp:taxon-name-part taxon-name-part-type="family">Araneidae</tp:taxon-name-part></tp:taxon-name>-151 dorsally with a large, grayish brown, triangular patch.</p></tp:treatment-sec><tp:treatment-sec sec-type="distribution" id="SECID0EYGBG"><title>Distribution.</title><p>Known only from the type locality (Guizhou).</p></tp:treatment-sec><tp:treatment-sec sec-type="comments" id="SECID0E4GBG"><title>Comment.</title><p>The oval, posteriorly pointed abdomen and the long, distally spoon-shaped scape indicate that the new species belongs to the <italic><tp:taxon-name><tp:taxon-name-part taxon-name-part-type="genus" reg="Araneus">A.</tp:taxon-name-part><tp:taxon-name-part taxon-name-part-type="species" reg="sturmi">sturmi</tp:taxon-name-part></tp:taxon-name></italic> group. Based on the similarities of the somatic morphology and genitalia, the new species is most similar to <italic><tp:taxon-name><tp:taxon-name-part taxon-name-part-type="genus" reg="Araneus">A.</tp:taxon-name-part><tp:taxon-name-part taxon-name-part-type="species" reg="polydentatus">polydentatus</tp:taxon-name-part></tp:taxon-name></italic>, <italic><tp:taxon-name><tp:taxon-name-part taxon-name-part-type="genus" reg="Araneus">A.</tp:taxon-name-part><tp:taxon-name-part taxon-name-part-type="species" reg="ryukyuanus">ryukyuanus</tp:taxon-name-part></tp:taxon-name></italic>, <italic><tp:taxon-name><tp:taxon-name-part taxon-name-part-type="genus" reg="Araneus">A.</tp:taxon-name-part><tp:taxon-name-part taxon-name-part-type="species" reg="tsurusakii">tsurusakii</tp:taxon-name-part></tp:taxon-name></italic>, <italic><tp:taxon-name><tp:taxon-name-part taxon-name-part-type="genus" reg="Araneus">A.</tp:taxon-name-part><tp:taxon-name-part taxon-name-part-type="species" reg="viperifer">viperifer</tp:taxon-name-part></tp:taxon-name></italic>, and <italic><tp:taxon-name><tp:taxon-name-part taxon-name-part-type="genus" reg="Araneus">A.</tp:taxon-name-part><tp:taxon-name-part taxon-name-part-type="species" reg="yuanminensis">yuanminensis</tp:taxon-name-part></tp:taxon-name></italic>.</p></tp:treatment-sec><tp:treatment-sec><!--Section generated to contain objects referenced in tp:taxon-treatment.--><fig id="F3" position="float" orientation="portrait"><object-id xmlns:xlink="http://www.w3.org/1999/xlink" content-type="doi" xlink:type="simple">10.3897/zookeys.1160.101594.figure3</object-id><object-id xmlns:xlink="http://www.w3.org/1999/xlink" content-type="arpha" xlink:type="simple">324B93F6-422F-56E5-A060-673C56392F0F</object-id><label>Figure 3.</label><caption><p><italic><tp:taxon-name><tp:taxon-name-part taxon-name-part-type="genus" reg="Araneus">Araneus</tp:taxon-name-part><tp:taxon-name-part taxon-name-part-type="species" reg="mayanghe">mayanghe</tp:taxon-name-part></tp:taxon-name></italic> sp. nov. <bold>A, C–H</bold> female paratype <abbrev xmlns:xlink="http://www.w3.org/1999/xlink" xlink:title="Museum of Tongren University" id="ABBRID0EVTAG" xlink:type="simple">TRU</abbrev>-<tp:taxon-name><tp:taxon-name-part taxon-name-part-type="family">Araneidae</tp:taxon-name-part></tp:taxon-name>-149 <bold>B</bold> female paratype <abbrev xmlns:xlink="http://www.w3.org/1999/xlink" xlink:title="Museum of Tongren University" id="ABBRID0EAUAG" xlink:type="simple">TRU</abbrev>-<tp:taxon-name><tp:taxon-name-part taxon-name-part-type="family">Araneidae</tp:taxon-name-part></tp:taxon-name>-150 <bold>I, J</bold> male holotype <bold>A</bold> epigyne, ventral view <bold>B</bold> ibid., ventral view <bold>C</bold> ibid., posterior view dorsal view <bold>D</bold> ibid., lateral view <bold>E</bold> vulva, posterior view <bold>F</bold> habitus, dorsal view <bold>G</bold> ibid., ventral view <bold>H</bold> ibid., lateral view habitus <bold>I</bold> ibid., dorsal view <bold>J</bold> ibid., lateral view. Scale bars: 0.1 mm (<bold>A–E</bold>); 1 mm (<bold>F–J</bold>).</p></caption><graphic xmlns:xlink="http://www.w3.org/1999/xlink" xlink:href="zookeys-1160-169_article-101594__-g003.jpg" position="float" orientation="portrait" xlink:type="simple" id="oo_847790.jpg"><uri content-type="original_file" xlink:type="simple">https://binary.pensoft.net/fig/847790</uri></graphic></fig><fig id="F9" position="float" orientation="portrait"><object-id xmlns:xlink="http://www.w3.org/1999/xlink" content-type="doi" xlink:type="simple">10.3897/zookeys.1160.101594.figure9</object-id><object-id xmlns:xlink="http://www.w3.org/1999/xlink" content-type="arpha" xlink:type="simple">BF0022DD-7443-57F0-84C5-0A628390D4C3</object-id><label>Figure 9.</label><caption><p>Legs of <italic><tp:taxon-name><tp:taxon-name-part taxon-name-part-type="genus" reg="Araneus">Araneus</tp:taxon-name-part></tp:taxon-name></italic> spp., male holotypes, prolateral view <bold>A–D</bold><italic><tp:taxon-name><tp:taxon-name-part taxon-name-part-type="genus" reg="Araneus">A.</tp:taxon-name-part><tp:taxon-name-part taxon-name-part-type="species" reg="fenzhi">fenzhi</tp:taxon-name-part></tp:taxon-name></italic> sp. nov. <bold>E–H</bold><italic><tp:taxon-name><tp:taxon-name-part taxon-name-part-type="genus" reg="Araneus">A.</tp:taxon-name-part><tp:taxon-name-part taxon-name-part-type="species" reg="mayanghe">mayanghe</tp:taxon-name-part></tp:taxon-name></italic> sp. nov. <bold>I–L</bold><italic><tp:taxon-name><tp:taxon-name-part taxon-name-part-type="genus" reg="Araneus">A.</tp:taxon-name-part><tp:taxon-name-part taxon-name-part-type="species" reg="shiwandashan">shiwandashan</tp:taxon-name-part></tp:taxon-name></italic> sp. nov. <bold>M–P</bold><italic><tp:taxon-name><tp:taxon-name-part taxon-name-part-type="genus" reg="Araneus">A.</tp:taxon-name-part><tp:taxon-name-part taxon-name-part-type="species" reg="zhoui">zhoui</tp:taxon-name-part></tp:taxon-name></italic> sp. nov. <bold>A, E, I, M</bold> legs I; <bold>B, F, J, N</bold> legs II; <bold>C, G, K, O</bold> legs III; <bold>D, H, L, P</bold> legs IV. Scale bars: 1 mm.</p></caption><graphic xmlns:xlink="http://www.w3.org/1999/xlink" xlink:href="zookeys-1160-169_article-101594__-g009.jpg" position="float" orientation="portrait" xlink:type="simple" id="oo_847796.jpg"><uri content-type="original_file" xlink:type="simple">https://binary.pensoft.net/fig/847796</uri></graphic></fig><fig id="F10" position="float" orientation="portrait"><object-id xmlns:xlink="http://www.w3.org/1999/xlink" content-type="doi" xlink:type="simple">10.3897/zookeys.1160.101594.figure10</object-id><object-id xmlns:xlink="http://www.w3.org/1999/xlink" content-type="arpha" xlink:type="simple">01E665BD-0BF2-5DDE-BD7E-EAD8B573AECB</object-id><label>Figure 10.</label><caption><p>Distribution map of the species.</p></caption><graphic xmlns:xlink="http://www.w3.org/1999/xlink" xlink:href="zookeys-1160-169_article-101594__-g010.jpg" position="float" orientation="portrait" xlink:type="simple" id="oo_847797.jpg"><uri content-type="original_file" xlink:type="simple">https://binary.pensoft.net/fig/847797</uri></graphic></fig></tp:treatment-sec><ref-list><ref id="B17"><mixed-citation xmlns:xlink="http://www.w3.org/1999/xlink" xlink:type="simple"><person-group><name name-style="western"><surname>Yin</surname><given-names>C</given-names></name><name name-style="western"><surname>Griswold</surname><given-names>C</given-names></name><name name-style="western"><surname>Xu</surname><given-names>X</given-names></name></person-group> (<year>2007</year>) <article-title>One new species and two new males of the family <tp:taxon-name><tp:taxon-name-part taxon-name-part-type="family">Araneidae</tp:taxon-name-part></tp:taxon-name> from China (<tp:taxon-name><tp:taxon-name-part taxon-name-part-type="class">Arachnida</tp:taxon-name-part></tp:taxon-name>: <tp:taxon-name><tp:taxon-name-part taxon-name-part-type="order">Araneae</tp:taxon-name-part></tp:taxon-name>).</article-title><source>Acta Arachnologica Sinica</source><volume>16</volume>: <fpage>1</fpage>–<lpage>6</lpage>.</mixed-citation></ref><ref id="B12"><mixed-citation xmlns:xlink="http://www.w3.org/1999/xlink" xlink:type="simple"><person-group><name name-style="western"><surname>Tanikawa</surname><given-names>A</given-names></name></person-group> (<year>2001</year>) <article-title>Twelve new species and one newly recorded species of the spider genus <italic><tp:taxon-name><tp:taxon-name-part taxon-name-part-type="genus">Araneus</tp:taxon-name-part></tp:taxon-name></italic> (<tp:taxon-name><tp:taxon-name-part taxon-name-part-type="order">Araneae</tp:taxon-name-part></tp:taxon-name>: <tp:taxon-name><tp:taxon-name-part taxon-name-part-type="family">Araneidae</tp:taxon-name-part></tp:taxon-name>) from Japan.</article-title><source>Acta Arachnologica</source><volume>50</volume>(<issue>1</issue>): <fpage>63</fpage>–<lpage>86</lpage>. <ext-link xlink:type="simple" ext-link-type="doi" xlink:href="10.2476/asjaa.50.63">https://doi.org/10.2476/asjaa.50.63</ext-link></mixed-citation></ref><ref id="B15"><mixed-citation xmlns:xlink="http://www.w3.org/1999/xlink" xlink:type="simple"><person-group><name name-style="western"><surname>Yin</surname><given-names>C</given-names></name><name name-style="western"><surname>Wang</surname><given-names>J</given-names></name><name name-style="western"><surname>Xie</surname><given-names>L</given-names></name><name name-style="western"><surname>Peng</surname><given-names>X</given-names></name></person-group> (<year>1990</year>) <source>New and newly recorded species of the spiders of family <tp:taxon-name><tp:taxon-name-part taxon-name-part-type="family">Araneidae</tp:taxon-name-part></tp:taxon-name> from China (<tp:taxon-name><tp:taxon-name-part taxon-name-part-type="class">Arachnida</tp:taxon-name-part></tp:taxon-name>, <tp:taxon-name><tp:taxon-name-part taxon-name-part-type="order">Araneae</tp:taxon-name-part></tp:taxon-name>). In: Spiders in China: One Hundred New and Newly Recorded Species of the Families <tp:taxon-name><tp:taxon-name-part taxon-name-part-type="family">Araneidae</tp:taxon-name-part></tp:taxon-name> and <tp:taxon-name><tp:taxon-name-part taxon-name-part-type="family">Agelenidae</tp:taxon-name-part></tp:taxon-name>.</source><publisher-name>Hunan Normal University Press</publisher-name>, <publisher-loc>Changsha</publisher-loc>, <size units="page">171 pp</size>.</mixed-citation></ref></ref-list></tp:taxon-treatment>
