# Supplementary material for: ﻿On four new species of the orb-weaver spider genus Araneus Clerck, 1757 (Araneae, Araneidae) from southern China
Source: Zookeys. 2023 May 9;1160:169–90. doi: 10.3897/zookeys.1160.101594 (PMC10189537; doi:10.3897/zookeys.1160.101594)
Supplement: XML Treatment for Araneus zhoui [file zookeys.1160.101594-treatment5.xml]

<!DOCTYPE tp:taxon-treatment
  PUBLIC "-//TaxonX//DTD Taxonomic Treatment Publishing DTD v0 20100105//EN" "tax-treatment-NSO.dtd">
<tp:taxon-treatment xmlns:tp="http://www.plazi.org/taxpub"><tp:treatment-meta><kwd-group><label>Taxon classification</label><kwd>
                <named-content content-type="kingdom">Animalia</named-content>
              </kwd><kwd>
                <named-content content-type="order">Araneae</named-content>
              </kwd><kwd>
                <named-content content-type="family">Araneidae</named-content>
              </kwd></kwd-group><mixed-citation publication-type="journal"><person-group><name><surname>Wu</surname><given-names>Yibei</given-names></name><name><surname>Wang</surname><given-names>Cheng</given-names></name><name><surname>Wu</surname><given-names>Nanfei</given-names></name><name><surname>Zhang</surname><given-names>Mengfei</given-names></name><name><surname>Mi</surname><given-names>Xiaoqi</given-names></name></person-group><article-title>﻿On four new species of the orb-weaver spider genus <italic><tp:taxon-name><tp:taxon-name-part taxon-name-part-type="genus" reg="Araneus">Araneus</tp:taxon-name-part></tp:taxon-name></italic> Clerck, 1757 (<tp:taxon-name><tp:taxon-name-part taxon-name-part-type="order">Araneae</tp:taxon-name-part></tp:taxon-name>, <tp:taxon-name><tp:taxon-name-part taxon-name-part-type="family">Araneidae</tp:taxon-name-part></tp:taxon-name>) from southern China</article-title><source>Zookeys</source><day>09</day><month>05</month><year>2023</year><volume>1160</volume><fpage>169</fpage><lpage>190</lpage><pub-id pub-id-type="doi">10.3897/zookeys.1160.101594</pub-id></mixed-citation></tp:treatment-meta><tp:nomenclature><label>﻿</label><tp:taxon-name>
              <object-id xmlns:xlink="http://www.w3.org/1999/xlink" content-type="arpha" xlink:type="simple">935B8385-040C-5AB8-A616-BF3A7FD3E9D7</object-id>
              <tp:taxon-name-part taxon-name-part-type="genus" reg="Araneus">Araneus</tp:taxon-name-part>
              <tp:taxon-name-part taxon-name-part-type="species" reg="zhoui">zhoui</tp:taxon-name-part>
              <object-id xmlns:xlink="http://www.w3.org/1999/xlink" content-type="zoobank" xlink:type="simple">https://zoobank.org/C2732937-19D2-4F05-BBA9-019024985A53</object-id>
            </tp:taxon-name><tp:taxon-authority>Mi &amp; Wang</tp:taxon-authority><tp:taxon-status xmlns:xlink="http://www.w3.org/1999/xlink" xlink:type="simple">sp. nov.</tp:taxon-status><xref ref-type="fig" rid="F7">Figs 7</xref><xref ref-type="fig" rid="F8">, 8</xref><xref ref-type="fig" rid="F9">, 9M–P</xref><xref ref-type="fig" rid="F10">, 10</xref></tp:nomenclature><tp:treatment-sec sec-type="type material" id="SECID0E3YBG"><title>Type material.</title><p><bold><italic>Holotype</italic></bold> ♂ (<abbrev xmlns:xlink="http://www.w3.org/1999/xlink" xlink:title="Museum of Tongren University" id="ABBRID0EHZBG" xlink:type="simple">TRU</abbrev>-<tp:taxon-name><tp:taxon-name-part taxon-name-part-type="family">Araneidae</tp:taxon-name-part></tp:taxon-name>-164), China: Hainan Province, Ledong Li Autonomous County, Jianfeng Township, Jianfengling National Nature Reserve (<named-content xmlns:xlink="http://www.w3.org/1999/xlink" content-type="dwc:verbatimCoordinates" xlink:type="simple"><named-content content-type="geo-json" specific-use="{&#34;type&#34;:&#34;Point&#34;,&#34;coordinates&#34;:[108.872000,18.718500]}" id="NCID0ETZBG" xlink:type="simple">18°43.11'N, 108°52.32'E</named-content></named-content>, ca 1400 m), 16.IV.2019, C. Wang &amp; Y.F. Yang leg. <bold><italic>Paratypes</italic></bold>: 3♂6♀ (<abbrev xmlns:xlink="http://www.w3.org/1999/xlink" xlink:title="Museum of Tongren University" id="ABBRID0E2ZBG" xlink:type="simple">TRU</abbrev>-<tp:taxon-name><tp:taxon-name-part taxon-name-part-type="family">Araneidae</tp:taxon-name-part></tp:taxon-name>-165–173), same data as for holotype.</p></tp:treatment-sec><tp:treatment-sec sec-type="material" id="SECID0EE1BG"><title>Comparative material.</title><p><italic><tp:taxon-name><tp:taxon-name-part taxon-name-part-type="genus" reg="Araneus">Araneus</tp:taxon-name-part><tp:taxon-name-part taxon-name-part-type="species" reg="colubrinus">colubrinus</tp:taxon-name-part></tp:taxon-name></italic> Song &amp; Zhu, 1992, 5♀, China: Guizhou Province, Yinjiang Tujia Autonomous County, Ziwei Township, Dayuanzhi Village, Huguosi (<named-content xmlns:xlink="http://www.w3.org/1999/xlink" content-type="dwc:verbatimCoordinates" xlink:type="simple"><named-content content-type="geo-json" specific-use="{&#34;type&#34;:&#34;Point&#34;,&#34;coordinates&#34;:[108.776167,27.909000]}" id="NCID0EY1BG" xlink:type="simple">27°54.54'N, 108°46.57'E</named-content></named-content>, ca 1660 m), 9.V.2020, X.Q. Mi et al. leg.</p></tp:treatment-sec><tp:treatment-sec sec-type="etymology" id="SECID0E41BG"><title>Etymology.</title><p>The species is named after Mr Runbang Zhou who helped us with specimen collections; noun in genitive case.</p></tp:treatment-sec><tp:treatment-sec sec-type="diagnosis" id="SECID0EC2BG"><title>Diagnosis.</title><p>The new species resembles <italic><tp:taxon-name><tp:taxon-name-part taxon-name-part-type="genus" reg="Araneus">A.</tp:taxon-name-part><tp:taxon-name-part taxon-name-part-type="species" reg="conexus">conexus</tp:taxon-name-part></tp:taxon-name></italic> Liu, Irfan, Yang &amp; Peng, 2019 and <italic><tp:taxon-name><tp:taxon-name-part taxon-name-part-type="genus" reg="Araneus">A.</tp:taxon-name-part><tp:taxon-name-part taxon-name-part-type="species" reg="colubrinus">colubrinus</tp:taxon-name-part></tp:taxon-name></italic> Song &amp; Zhu, 1992 in somatic morphology and genital structures, but it can be distinguished from <italic><tp:taxon-name><tp:taxon-name-part taxon-name-part-type="genus" reg="Araneus">A.</tp:taxon-name-part><tp:taxon-name-part taxon-name-part-type="species" reg="conexus">conexus</tp:taxon-name-part></tp:taxon-name></italic> in having 1) the female carapace with two short spines anterior to the fovea vs lacking (<xref ref-type="bibr" rid="B5">Liu et al. 2019</xref>: fig. 1D); 2) the anterior abdomen slightly elevated in lateral view vs extremely elevated to a pointed tip (<xref ref-type="bibr" rid="B5">Liu et al. 2019</xref>: fig. 1E); 3) the terminal apophysis long, touching the conductor in prolateral view vs short and not touching the conductor (<xref ref-type="bibr" rid="B5">Liu et al. 2019</xref>: fig. 2A, B, D, E); and 4) the distal end of the subterminal apophysis rounded in prolateral view vs concave (<xref ref-type="bibr" rid="B5">Liu et al. 2019</xref>: fig. 2A, D). It differs from <italic><tp:taxon-name><tp:taxon-name-part taxon-name-part-type="genus" reg="Araneus">A.</tp:taxon-name-part><tp:taxon-name-part taxon-name-part-type="species" reg="colubrinus">colubrinus</tp:taxon-name-part></tp:taxon-name></italic> in having 1) the epigyne scape almost straight vs S-shaped and twisted (<xref ref-type="bibr" rid="B11">Song and Zhu 1992</xref>: fig. 4); and 2) the spermathecae touching each other vs separated by ~1.6× of the spermatheca width.</p></tp:treatment-sec><tp:treatment-sec sec-type="description" id="SECID0EI4BG"><title>Description.</title><p><bold>Male</bold> (holotype, Figs <xref ref-type="fig" rid="F7">7I, J</xref>, <xref ref-type="fig" rid="F8">8</xref>, <xref ref-type="fig" rid="F9">9M–P</xref>). Total length 3.20. Carapace 1.60 long, 1.40 wide. Abdomen 1.95 long, 1.55 wide. Clypeus 0.05 high. Eye sizes and interdistances: <abbrev xmlns:xlink="http://www.w3.org/1999/xlink" xlink:title="anterior median eye" id="ABBRID0E34BG" xlink:type="simple">AME</abbrev> 0.09, <abbrev xmlns:xlink="http://www.w3.org/1999/xlink" xlink:title="anterior lateral eye" id="ABBRID0EA5BG" xlink:type="simple">ALE</abbrev> 0.08, <abbrev xmlns:xlink="http://www.w3.org/1999/xlink" xlink:title="posterior median eye" id="ABBRID0EE5BG" xlink:type="simple">PME</abbrev> 0.11, <abbrev xmlns:xlink="http://www.w3.org/1999/xlink" xlink:title="posterior lateral eye" id="ABBRID0EI5BG" xlink:type="simple">PLE</abbrev> 0.08, <abbrev xmlns:xlink="http://www.w3.org/1999/xlink" xlink:title="anterior median eye" id="ABBRID0EM5BG" xlink:type="simple">AME</abbrev>–<abbrev xmlns:xlink="http://www.w3.org/1999/xlink" xlink:title="anterior median eye" id="ABBRID0EQ5BG" xlink:type="simple">AME</abbrev> 0.08, <abbrev xmlns:xlink="http://www.w3.org/1999/xlink" xlink:title="anterior median eye" id="ABBRID0EU5BG" xlink:type="simple">AME</abbrev>–<abbrev xmlns:xlink="http://www.w3.org/1999/xlink" xlink:title="anterior lateral eye" id="ABBRID0EY5BG" xlink:type="simple">ALE</abbrev> 0.18, <abbrev xmlns:xlink="http://www.w3.org/1999/xlink" xlink:title="posterior median eye" id="ABBRID0E35BG" xlink:type="simple">PME</abbrev>–<abbrev xmlns:xlink="http://www.w3.org/1999/xlink" xlink:title="posterior median eye" id="ABBRID0EA6BG" xlink:type="simple">PME</abbrev> 0.08, <abbrev xmlns:xlink="http://www.w3.org/1999/xlink" xlink:title="posterior median eye" id="ABBRID0EE6BG" xlink:type="simple">PME</abbrev>–<abbrev xmlns:xlink="http://www.w3.org/1999/xlink" xlink:title="posterior lateral eye" id="ABBRID0EI6BG" xlink:type="simple">PLE</abbrev> 0.23, <abbrev xmlns:xlink="http://www.w3.org/1999/xlink" xlink:title="median ocular area" id="ABBRID0EM6BG" xlink:type="simple">MOA</abbrev> length 0.28, anterior width 0.25, posterior width 0.30. Leg measurements: I 6.15 (1.85, 2.15, 1.50, 0.65), II 5.45 (1.65, 1.90, 1.30, 0.60), III 3.35 (1.10, 1.10, 0.70, 0.45), IV 4.45 (1.40, 1.50, 1.05, 0.50). Carapace pear-shaped, yellow, paler anterior to fovea; ALEs, PMEs, and PLEs with black base. Cervical groove inconspicuous; fovea depressed. Chelicerae yellow; four promarginal and three retromarginal teeth. Endites yellow with very narrow, dark anterior edge, with tooth-like process laterally. Labium triangular, yellow with paler tip. Sternum cordiform, yellow with grayish brown patches, with brown setae. Legs yellow with yellowish-brown annuli; femur I with eight macrosetae; tibia I with 14 macrosetae, distally with constriction (see arrow in Fig. <xref ref-type="fig" rid="F9">9M</xref>); tibia II with 12 macrosetae; tibia III with six macrosetae; tibia IV with nine macrosetae. Abdomen oval, ~1.25× longer than wide; dorsum whitish yellow, with large grayish brown patch extending from anterior edge to posterior end, bearing four pairs of constrictions; venter grayish brown with pair of longitudinal yellow patches laterally. Spinnerets grayish brown.</p><fig id="F7" position="float" orientation="portrait"><object-id xmlns:xlink="http://www.w3.org/1999/xlink" content-type="doi" xlink:type="simple">10.3897/zookeys.1160.101594.figure7</object-id><object-id xmlns:xlink="http://www.w3.org/1999/xlink" content-type="arpha" xlink:type="simple">9BAEA91E-005C-5C86-89D9-C50E446136D1</object-id><label>Figure 7.</label><caption><p><italic><tp:taxon-name><tp:taxon-name-part taxon-name-part-type="genus" reg="Araneus">Araneus</tp:taxon-name-part><tp:taxon-name-part taxon-name-part-type="species" reg="zhoui">zhoui</tp:taxon-name-part></tp:taxon-name></italic> sp. nov. <bold>A–H</bold> female paratype <abbrev xmlns:xlink="http://www.w3.org/1999/xlink" xlink:title="Museum of Tongren University" id="ABBRID0EKAAI" xlink:type="simple">TRU</abbrev>-<tp:taxon-name><tp:taxon-name-part taxon-name-part-type="family">Araneidae</tp:taxon-name-part></tp:taxon-name>-165 <bold>I, J</bold> male holotype <bold>A</bold> epigyne, ventral view <bold>B</bold> ibid., anterior view <bold>C</bold> ibid., posterior view <bold>D</bold> vulva, posterior view <bold>E</bold> habitus, dorsal view <bold>F</bold> ibid., ventral view <bold>G</bold> ibid., lateral view <bold>H</bold> part of carapace, dorsal view <bold>I</bold> habitus, dorsal view <bold>J</bold> ibid., lateral view. Scale bars: 0.1 mm (<bold>A–D, H</bold>); 1 mm (<bold>E–G, I, J</bold>).</p></caption><graphic xmlns:xlink="http://www.w3.org/1999/xlink" xlink:href="zookeys-1160-169_article-101594__-g007.jpg" position="float" orientation="portrait" xlink:type="simple" id="oo_847794.jpg"><uri content-type="original_file" xlink:type="simple">https://binary.pensoft.net/fig/847794</uri></graphic></fig><p><bold><italic>Pedipalp</italic></bold> (Fig. <xref ref-type="fig" rid="F8">8</xref>) with basal femoral protrusion; patella with two bristles; median apophysis with prolateral spur and four or five small retrolateral teeth; embolus tapered, curved counterclockwise at tip; conductor membranous, widest at base; terminal apophysis approximately equal in length to bulb diameter, distally touching conductor, subterminal apophysis with blunt tip in prolateral view.</p><fig id="F8" position="float" orientation="portrait"><object-id xmlns:xlink="http://www.w3.org/1999/xlink" content-type="doi" xlink:type="simple">10.3897/zookeys.1160.101594.figure8</object-id><object-id xmlns:xlink="http://www.w3.org/1999/xlink" content-type="arpha" xlink:type="simple">88E2BB2E-6DD5-5047-B403-59F322098700</object-id><label>Figure 8.</label><caption><p><italic><tp:taxon-name><tp:taxon-name-part taxon-name-part-type="genus" reg="Araneus">Araneus</tp:taxon-name-part><tp:taxon-name-part taxon-name-part-type="species" reg="zhoui">zhoui</tp:taxon-name-part></tp:taxon-name></italic> sp. nov. male holotype <bold>A</bold> pedipalp, prolateral view <bold>B</bold> ibid., retrolateral view <bold>C</bold> ibid., ventral view <bold>D</bold> ibid., apical view <bold>E</bold> expanded bulb, ventral view. Scale bars: 0.1 mm.</p></caption><graphic xmlns:xlink="http://www.w3.org/1999/xlink" xlink:href="zookeys-1160-169_article-101594__-g008.jpg" position="float" orientation="portrait" xlink:type="simple" id="oo_847795.jpg"><uri content-type="original_file" xlink:type="simple">https://binary.pensoft.net/fig/847795</uri></graphic></fig><fig id="F9" position="float" orientation="portrait"><object-id xmlns:xlink="http://www.w3.org/1999/xlink" content-type="doi" xlink:type="simple">10.3897/zookeys.1160.101594.figure9</object-id><object-id xmlns:xlink="http://www.w3.org/1999/xlink" content-type="arpha" xlink:type="simple">BF0022DD-7443-57F0-84C5-0A628390D4C3</object-id><label>Figure 9.</label><caption><p>Legs of <italic><tp:taxon-name><tp:taxon-name-part taxon-name-part-type="genus" reg="Araneus">Araneus</tp:taxon-name-part></tp:taxon-name></italic> spp., male holotypes, prolateral view <bold>A–D</bold><italic><tp:taxon-name><tp:taxon-name-part taxon-name-part-type="genus" reg="Araneus">A.</tp:taxon-name-part><tp:taxon-name-part taxon-name-part-type="species" reg="fenzhi">fenzhi</tp:taxon-name-part></tp:taxon-name></italic> sp. nov. <bold>E–H</bold><italic><tp:taxon-name><tp:taxon-name-part taxon-name-part-type="genus" reg="Araneus">A.</tp:taxon-name-part><tp:taxon-name-part taxon-name-part-type="species" reg="mayanghe">mayanghe</tp:taxon-name-part></tp:taxon-name></italic> sp. nov. <bold>I–L</bold><italic><tp:taxon-name><tp:taxon-name-part taxon-name-part-type="genus" reg="Araneus">A.</tp:taxon-name-part><tp:taxon-name-part taxon-name-part-type="species" reg="shiwandashan">shiwandashan</tp:taxon-name-part></tp:taxon-name></italic> sp. nov. <bold>M–P</bold><italic><tp:taxon-name><tp:taxon-name-part taxon-name-part-type="genus" reg="Araneus">A.</tp:taxon-name-part><tp:taxon-name-part taxon-name-part-type="species" reg="zhoui">zhoui</tp:taxon-name-part></tp:taxon-name></italic> sp. nov. <bold>A, E, I, M</bold> legs I; <bold>B, F, J, N</bold> legs II; <bold>C, G, K, O</bold> legs III; <bold>D, H, L, P</bold> legs IV. Scale bars: 1 mm.</p></caption><graphic xmlns:xlink="http://www.w3.org/1999/xlink" xlink:href="zookeys-1160-169_article-101594__-g009.jpg" position="float" orientation="portrait" xlink:type="simple" id="oo_847796.jpg"><uri content-type="original_file" xlink:type="simple">https://binary.pensoft.net/fig/847796</uri></graphic></fig><p><bold>Female</bold> (paratype <abbrev xmlns:xlink="http://www.w3.org/1999/xlink" xlink:title="Museum of Tongren University" id="ABBRID0ETFAI" xlink:type="simple">TRU</abbrev>-<tp:taxon-name><tp:taxon-name-part taxon-name-part-type="family">Araneidae</tp:taxon-name-part></tp:taxon-name>-165, Figs <xref ref-type="fig" rid="F7">7A–H</xref>). Total length 3.80. Carapace 1.60 long, 1.40 wide. Abdomen 2.85 long, 2.55 wide. Clypeus 0.03 high. Eye sizes and interdistances: <abbrev xmlns:xlink="http://www.w3.org/1999/xlink" xlink:title="anterior median eye" id="ABBRID0EAGAI" xlink:type="simple">AME</abbrev> 0.10, <abbrev xmlns:xlink="http://www.w3.org/1999/xlink" xlink:title="anterior lateral eye" id="ABBRID0EEGAI" xlink:type="simple">ALE</abbrev> 0.09, <abbrev xmlns:xlink="http://www.w3.org/1999/xlink" xlink:title="posterior median eye" id="ABBRID0EIGAI" xlink:type="simple">PME</abbrev> 0.13, <abbrev xmlns:xlink="http://www.w3.org/1999/xlink" xlink:title="posterior lateral eye" id="ABBRID0EMGAI" xlink:type="simple">PLE</abbrev> 0.09, <abbrev xmlns:xlink="http://www.w3.org/1999/xlink" xlink:title="anterior median eye" id="ABBRID0EQGAI" xlink:type="simple">AME</abbrev>–<abbrev xmlns:xlink="http://www.w3.org/1999/xlink" xlink:title="anterior median eye" id="ABBRID0EUGAI" xlink:type="simple">AME</abbrev> 0.15, <abbrev xmlns:xlink="http://www.w3.org/1999/xlink" xlink:title="anterior median eye" id="ABBRID0EYGAI" xlink:type="simple">AME</abbrev>–<abbrev xmlns:xlink="http://www.w3.org/1999/xlink" xlink:title="anterior lateral eye" id="ABBRID0E3GAI" xlink:type="simple">ALE</abbrev> 0.25, <abbrev xmlns:xlink="http://www.w3.org/1999/xlink" xlink:title="posterior median eye" id="ABBRID0EAHAI" xlink:type="simple">PME</abbrev>–<abbrev xmlns:xlink="http://www.w3.org/1999/xlink" xlink:title="posterior median eye" id="ABBRID0EEHAI" xlink:type="simple">PME</abbrev> 0.13, <abbrev xmlns:xlink="http://www.w3.org/1999/xlink" xlink:title="posterior median eye" id="ABBRID0EIHAI" xlink:type="simple">PME</abbrev>–<abbrev xmlns:xlink="http://www.w3.org/1999/xlink" xlink:title="posterior lateral eye" id="ABBRID0EMHAI" xlink:type="simple">PLE</abbrev> 0.30, <abbrev xmlns:xlink="http://www.w3.org/1999/xlink" xlink:title="median ocular area" id="ABBRID0EQHAI" xlink:type="simple">MOA</abbrev> length 0.28, anterior width 0.28, posterior width 0.30. Leg measurements: I 5.10 (1.55, 1.90, 1.10, 0.55), II 4.45 (1.35, 1.65, 0.95, 0.50), III 2.90 (1.00, 0.95, 0.55, 0.40), IV 4.00 (1.25, 1.40, 0.90, 0.45). Habitus similar to that of male but anterior abdominal elevation more obvious, carapace with two short spines and four teeth anterior to fovea.</p><p><bold><italic>Epigyne</italic></bold> (Fig. <xref ref-type="fig" rid="F7">7A–D</xref>): ~1.7× wider than long; scape with nearly parallel sides, distally directed ventrally; copulatory openings slit-like, ventral; copulatory ducts coiled ~360°, widest at origin, longer than spermatheca; spermathecae elliptical, touching each other.</p></tp:treatment-sec><tp:treatment-sec sec-type="variation" id="SECID0E6HAI"><title>Variation.</title><p>Total length: ♂♂ 2.85–3.20 (<italic>n</italic> = 4); ♀♀ 2.95–4.20 (<italic>n</italic> = 6). Some female carapaces only have two short spines anterior to fovea rather than four short spines.</p></tp:treatment-sec><tp:treatment-sec sec-type="distribution" id="SECID0EJIAI"><title>Distribution.</title><p>Known only from the type locality (Hainan).</p></tp:treatment-sec><tp:treatment-sec sec-type="comments" id="SECID0EOIAI"><title>Comments.</title><p>The oval abdomen and the long, twisted, distally spoon-shaped scape indicate that the new species belongs to the <italic><tp:taxon-name><tp:taxon-name-part taxon-name-part-type="genus" reg="Araneus">A.</tp:taxon-name-part><tp:taxon-name-part taxon-name-part-type="species" reg="sturmi">sturmi</tp:taxon-name-part></tp:taxon-name></italic> group. The somatic morphology and genitalia indicate that the new species is most similar to <italic><tp:taxon-name><tp:taxon-name-part taxon-name-part-type="genus" reg="Araneus">A.</tp:taxon-name-part><tp:taxon-name-part taxon-name-part-type="species" reg="colubrinus">colubrinus</tp:taxon-name-part></tp:taxon-name></italic> and <italic><tp:taxon-name><tp:taxon-name-part taxon-name-part-type="genus" reg="Araneus">A.</tp:taxon-name-part><tp:taxon-name-part taxon-name-part-type="species" reg="conexus">conexus</tp:taxon-name-part></tp:taxon-name></italic>.</p></tp:treatment-sec><tp:treatment-sec><!--Section generated to contain objects referenced in tp:taxon-treatment.--><fig id="F10" position="float" orientation="portrait"><object-id xmlns:xlink="http://www.w3.org/1999/xlink" content-type="doi" xlink:type="simple">10.3897/zookeys.1160.101594.figure10</object-id><object-id xmlns:xlink="http://www.w3.org/1999/xlink" content-type="arpha" xlink:type="simple">01E665BD-0BF2-5DDE-BD7E-EAD8B573AECB</object-id><label>Figure 10.</label><caption><p>Distribution map of the species.</p></caption><graphic xmlns:xlink="http://www.w3.org/1999/xlink" xlink:href="zookeys-1160-169_article-101594__-g010.jpg" position="float" orientation="portrait" xlink:type="simple" id="oo_847797.jpg"><uri content-type="original_file" xlink:type="simple">https://binary.pensoft.net/fig/847797</uri></graphic></fig></tp:treatment-sec><ref-list><ref id="B5"><mixed-citation xmlns:xlink="http://www.w3.org/1999/xlink" xlink:type="simple"><person-group><name name-style="western"><surname>Liu</surname><given-names>P</given-names></name><name name-style="western"><surname>Irfan</surname><given-names>M</given-names></name><name name-style="western"><surname>Yang</surname><given-names>S</given-names></name><name name-style="western"><surname>Peng</surname><given-names>X</given-names></name></person-group> (<year>2019</year>) <article-title>Two new species of <italic><tp:taxon-name><tp:taxon-name-part taxon-name-part-type="genus">Araneus</tp:taxon-name-part></tp:taxon-name></italic> Clerck, 1757 (<tp:taxon-name><tp:taxon-name-part taxon-name-part-type="order">Araneae</tp:taxon-name-part></tp:taxon-name>, <tp:taxon-name><tp:taxon-name-part taxon-name-part-type="family">Araneidae</tp:taxon-name-part></tp:taxon-name>) and first description of <italic><tp:taxon-name><tp:taxon-name-part taxon-name-part-type="genus">A.</tp:taxon-name-part><tp:taxon-name-part taxon-name-part-type="species">wulongensis</tp:taxon-name-part></tp:taxon-name></italic> male from China.</article-title><source>ZooKeys</source><volume>886</volume>: <fpage>61</fpage>–<lpage>77</lpage>. <ext-link xlink:type="simple" ext-link-type="doi" xlink:href="10.3897/zookeys.886.31163">https://doi.org/10.3897/zookeys.886.31163</ext-link></mixed-citation></ref><ref id="B11"><mixed-citation xmlns:xlink="http://www.w3.org/1999/xlink" xlink:type="simple"><person-group><name name-style="western"><surname>Song</surname><given-names>D</given-names></name><name name-style="western"><surname>Zhu</surname><given-names>M</given-names></name></person-group> (<year>1992</year>) <article-title>On new species of the family <tp:taxon-name><tp:taxon-name-part taxon-name-part-type="family">Araneidae</tp:taxon-name-part></tp:taxon-name> (<tp:taxon-name><tp:taxon-name-part taxon-name-part-type="order">Araneae</tp:taxon-name-part></tp:taxon-name>) from Wuling Mountains area, southwestern China.</article-title><source>Journal of Hubei University, Natural Science Edition</source><volume>14</volume>: <fpage>167</fpage>–<lpage>173</lpage>.</mixed-citation></ref></ref-list></tp:taxon-treatment>
