# Supplementary material for: ﻿On four new species of the orb-weaver spider genus Araneus Clerck, 1757 (Araneae, Araneidae) from southern China
Source: Zookeys. 2023 May 9;1160:169–90. doi: 10.3897/zookeys.1160.101594 (PMC10189537; doi:10.3897/zookeys.1160.101594)
Supplement: XML Treatment for Aoaraneus octumaculalus [file zookeys.1160.101594-treatment7.xml]

<!DOCTYPE tp:taxon-treatment
  PUBLIC "-//TaxonX//DTD Taxonomic Treatment Publishing DTD v0 20100105//EN" "tax-treatment-NSO.dtd">
<tp:taxon-treatment xmlns:tp="http://www.plazi.org/taxpub"><tp:treatment-meta><kwd-group><label>Taxon classification</label><kwd>
                <named-content content-type="kingdom">Animalia</named-content>
              </kwd><kwd>
                <named-content content-type="order">Araneae</named-content>
              </kwd><kwd>
                <named-content content-type="family">Araneidae</named-content>
              </kwd></kwd-group><mixed-citation publication-type="journal"><person-group><name><surname>Wu</surname><given-names>Yibei</given-names></name><name><surname>Wang</surname><given-names>Cheng</given-names></name><name><surname>Wu</surname><given-names>Nanfei</given-names></name><name><surname>Zhang</surname><given-names>Mengfei</given-names></name><name><surname>Mi</surname><given-names>Xiaoqi</given-names></name></person-group><article-title>﻿On four new species of the orb-weaver spider genus <italic><tp:taxon-name><tp:taxon-name-part taxon-name-part-type="genus" reg="Araneus">Araneus</tp:taxon-name-part></tp:taxon-name></italic> Clerck, 1757 (<tp:taxon-name><tp:taxon-name-part taxon-name-part-type="order">Araneae</tp:taxon-name-part></tp:taxon-name>, <tp:taxon-name><tp:taxon-name-part taxon-name-part-type="family">Araneidae</tp:taxon-name-part></tp:taxon-name>) from southern China</article-title><source>Zookeys</source><day>09</day><month>05</month><year>2023</year><volume>1160</volume><fpage>169</fpage><lpage>190</lpage><pub-id pub-id-type="doi">10.3897/zookeys.1160.101594</pub-id></mixed-citation></tp:treatment-meta><tp:nomenclature><label>﻿</label><tp:taxon-name>
              <object-id xmlns:xlink="http://www.w3.org/1999/xlink" content-type="arpha" xlink:type="simple">37533C6E-D3FB-5230-9EA8-5CA7EB1C9FBB</object-id>
              <tp:taxon-name-part taxon-name-part-type="genus" reg="Aoaraneus">Aoaraneus</tp:taxon-name-part>
              <tp:taxon-name-part taxon-name-part-type="species" reg="octumaculalus">octumaculalus</tp:taxon-name-part>
            </tp:taxon-name><tp:taxon-authority>(Han &amp; Zhu, 2010)</tp:taxon-authority><tp:taxon-status xmlns:xlink="http://www.w3.org/1999/xlink" xlink:type="simple">comb. nov.</tp:taxon-status><xref ref-type="fig" rid="F10">Fig. 10</xref><tp:nomenclature-citation-list><tp:nomenclature-citation><tp:taxon-name>
                  <tp:taxon-name-part taxon-name-part-type="genus" reg="Araneus">Araneus</tp:taxon-name-part>
                  <tp:taxon-name-part taxon-name-part-type="species" reg="octumaculalus">octumaculalus</tp:taxon-name-part>
                </tp:taxon-name><comment>Han &amp; Zhu, 2010: 58, figs 1–6. (Type material not examined.)</comment></tp:nomenclature-citation></tp:nomenclature-citation-list></tp:nomenclature><tp:treatment-sec sec-type="material" id="SECID0EHNAI"><title>Material examined.</title><p>1♀ (<abbrev xmlns:xlink="http://www.w3.org/1999/xlink" xlink:title="Museum of Tongren University" id="ABBRID0ENNAI" xlink:type="simple">TRU</abbrev>-<tp:taxon-name><tp:taxon-name-part taxon-name-part-type="family">Araneidae</tp:taxon-name-part></tp:taxon-name>-174), China: Hainan Province, Ledong Li Autonomous County, Jianfeng Township, Jianfengling National Nature Reserve, around Tianchi pond (<named-content xmlns:xlink="http://www.w3.org/1999/xlink" content-type="dwc:verbatimCoordinates" xlink:type="simple"><named-content content-type="geo-json" specific-use="{&#34;type&#34;:&#34;Point&#34;,&#34;coordinates&#34;:[108.858167,18.740833]}" id="NCID0EZNAI" xlink:type="simple">18°44.45'N, 108°51.49'E</named-content></named-content>, ca 860 m), 11.IV.2019, C. Wang &amp; Y.F. Yang leg.; 1♀ (<abbrev xmlns:xlink="http://www.w3.org/1999/xlink" xlink:title="Museum of Tongren University" id="ABBRID0E5NAI" xlink:type="simple">TRU</abbrev>-<tp:taxon-name><tp:taxon-name-part taxon-name-part-type="family">Araneidae</tp:taxon-name-part></tp:taxon-name>-175), same locality and collectors (<named-content xmlns:xlink="http://www.w3.org/1999/xlink" content-type="dwc:verbatimCoordinates" xlink:type="simple"><named-content content-type="geo-json" specific-use="{&#34;type&#34;:&#34;Point&#34;,&#34;coordinates&#34;:[108.859500,18.754000]}" id="NCID0EKOAI" xlink:type="simple">18°45.24'N, 108°51.57'E</named-content></named-content>, ca 850 m), 14.IV.2019; 1♀ (<abbrev xmlns:xlink="http://www.w3.org/1999/xlink" xlink:title="Museum of Tongren University" id="ABBRID0EPOAI" xlink:type="simple">TRU</abbrev>-<tp:taxon-name><tp:taxon-name-part taxon-name-part-type="family">Araneidae</tp:taxon-name-part></tp:taxon-name>-176), Jianfengling National Nature Reserve, around the peak of Jianfengling (<named-content xmlns:xlink="http://www.w3.org/1999/xlink" content-type="dwc:verbatimCoordinates" xlink:type="simple"><named-content content-type="geo-json" specific-use="{&#34;type&#34;:&#34;Point&#34;,&#34;coordinates&#34;:[108.872000,18.718500]}" id="NCID0E2OAI" xlink:type="simple">18°43.11'N, 108°52.32'E</named-content></named-content>, ca 1400 m), 16.IV.2019, same collectors; 1♂ (<abbrev xmlns:xlink="http://www.w3.org/1999/xlink" xlink:title="Museum of Tongren University" id="ABBRID0EAPAI" xlink:type="simple">TRU</abbrev>-<tp:taxon-name><tp:taxon-name-part taxon-name-part-type="family">Araneidae</tp:taxon-name-part></tp:taxon-name>-177), Hainan Province, Wuzhishan City, Shuiman Township, around Yatai Rainforest Hotel (<named-content xmlns:xlink="http://www.w3.org/1999/xlink" content-type="dwc:verbatimCoordinates" xlink:type="simple"><named-content content-type="geo-json" specific-use="{&#34;type&#34;:&#34;Point&#34;,&#34;coordinates&#34;:[109.678333,18.906167]}" id="NCID0EMPAI" xlink:type="simple">18°54.37'N, 109°40.70'E</named-content></named-content>, ca 750 m), 11.VIII.2020, X.Q. Mi et al. leg.</p><fig id="F10" position="float" orientation="portrait"><object-id xmlns:xlink="http://www.w3.org/1999/xlink" content-type="doi" xlink:type="simple">10.3897/zookeys.1160.101594.figure10</object-id><object-id xmlns:xlink="http://www.w3.org/1999/xlink" content-type="arpha" xlink:type="simple">01E665BD-0BF2-5DDE-BD7E-EAD8B573AECB</object-id><label>Figure 10.</label><caption><p>Distribution map of the species.</p></caption><graphic xmlns:xlink="http://www.w3.org/1999/xlink" xlink:href="zookeys-1160-169_article-101594__-g010.jpg" position="float" orientation="portrait" xlink:type="simple" id="oo_847797.jpg"><uri content-type="original_file" xlink:type="simple">https://binary.pensoft.net/fig/847797</uri></graphic></fig></tp:treatment-sec><tp:treatment-sec sec-type="description" id="SECID0E4PAI"><title>Description.</title><p>See <xref ref-type="bibr" rid="B3">Han and Zhu (2010)</xref>.</p></tp:treatment-sec><tp:treatment-sec sec-type="comments" id="SECID0EHQAI"><title>Comments.</title><p>The type locality of <italic><tp:taxon-name><tp:taxon-name-part taxon-name-part-type="genus" reg="Araneus">A.</tp:taxon-name-part><tp:taxon-name-part taxon-name-part-type="species" reg="octumaculalus">octumaculalus</tp:taxon-name-part></tp:taxon-name></italic> is in Changjiang County, Hainan Province. The type specimens were not examined because this species was well described and illustrated (<xref ref-type="bibr" rid="B3">Han and Zhu 2010</xref>), and both male and female specimens of this species from nearby localities in Hainan were examined. The new combination is based on the following characters of <italic><tp:taxon-name><tp:taxon-name-part taxon-name-part-type="genus" reg="Aoaraneus">Aoaraneus</tp:taxon-name-part></tp:taxon-name></italic>: long, wrinkled and flexible scape with bent tip; long terminal and subterminal apophyses, median apophysis with apical and basal projections; male endite with lateral tooth, male coxa I with ventral hook, and male femur II with groove.</p></tp:treatment-sec><ref-list><ref id="B3"><mixed-citation xmlns:xlink="http://www.w3.org/1999/xlink" xlink:type="simple"><person-group><name name-style="western"><surname>Han</surname><given-names>G</given-names></name><name name-style="western"><surname>Zhu</surname><given-names>M</given-names></name></person-group> (<year>2010</year>) <article-title>[2009] A new species of the genus <italic><tp:taxon-name><tp:taxon-name-part taxon-name-part-type="genus">Araneus</tp:taxon-name-part></tp:taxon-name></italic> (<tp:taxon-name><tp:taxon-name-part taxon-name-part-type="order">Araneae</tp:taxon-name-part></tp:taxon-name>: <tp:taxon-name><tp:taxon-name-part taxon-name-part-type="family">Araneidae</tp:taxon-name-part></tp:taxon-name>) from China.</article-title><source>Acta Arachnologica</source><volume>58</volume>(<issue>2</issue>): <fpage>67</fpage>–<lpage>68</lpage>. <ext-link xlink:type="simple" ext-link-type="doi" xlink:href="10.2476/asjaa.58.67">https://doi.org/10.2476/asjaa.58.67</ext-link></mixed-citation></ref></ref-list></tp:taxon-treatment>
